# Supplementary material for: Quinoline-2-carbonitrile–fumaric acid (1/0.5)
Source: Acta Crystallogr Sect E Struct Rep Online. 2010 Aug 21;66(Pt 9):o2357. doi: 10.1107/S1600536810032745 (PMC3008075; doi:10.1107/S1600536810032745)
Supplement: Supplementary file 2 [file e-66-o2357-Isup2.hkl]

# 
# h,k,l, Fc-squared, Fo-squared, sigma(Fo-squared) and status flag 
# 
data_I
_shelx_title ' jac3m in P2(1)/c (100K)' 
_shelx_refln_list_code          4 
_shelx_F_calc_maximum      267.36 
_exptl_crystal_F_000       440.00 
_reflns_d_resolution_high  0.7332 
 
loop_ 
 _symmetry_equiv_pos_as_xyz 
 'x, y, z' 
 '-x, y+1/2, -z+1/2' 
 '-x, -y, -z' 
 'x, -y-1/2, z-1/2' 
 
_cell_length_a     3.7239 
_cell_length_b    19.1958 
_cell_length_c    13.6454 
_cell_angle_alpha  90.000 
_cell_angle_beta   93.805 
_cell_angle_gamma  90.000 
 
_shelx_F_squared_multiplier     1.000 
 
loop_ 
 _refln_index_h 
 _refln_index_k 
 _refln_index_l 
 _refln_F_squared_calc 
 _refln_F_squared_meas 
 _refln_F_squared_sigma 
 _refln_observed_status 
   1   0   0     5251.09     5151.55     51.52 o 
   2   0   0      414.87      376.26      5.08 o 
   3   0   0        4.85        3.40      1.42 o 
   4   0   0        1.16       -0.65      2.19 o 
   1   1   0     1820.16     1825.27     12.79 o 
   2   1   0      331.63      385.38      3.81 o 
   3   1   0       55.16       52.26      2.05 o 
   4   1   0        1.91        2.33      1.62 o 
   0   2   0      227.47      237.99      4.28 o 
   1   2   0     4971.42     5035.33     33.55 o 
   2   2   0      715.22      726.65      6.65 o 
   3   2   0      158.46      159.01      3.01 o 
   4   2   0      119.47      110.28      4.11 o 
   1   3   0     1515.75     1514.36     12.69 o 
   2   3   0      403.25      394.90      4.39 o 
   3   3   0       16.23       19.55      1.71 o 
   4   3   0        7.99       10.91      2.98 o 
   5   3   0       79.89       86.97     13.21 o 
   0   4   0      247.12      247.14      4.49 o 
   1   4   0        0.13        0.16      0.73 o 
   2   4   0      167.28      155.40      4.66 o 
   3   4   0      413.79      411.23      7.10 o 
   4   4   0       45.95       50.62      3.95 o 
   1   5   0     1641.27     1589.71     14.38 o 
   2   5   0      260.94      235.02      4.39 o 
   3   5   0       18.51       27.50      6.13 o 
   4   5   0      149.28      144.65      7.42 o 
   0   6   0      637.98      792.66     11.60 o 
   1   6   0       23.17       25.30      1.32 o 
   2   6   0      124.17      127.53      3.27 o 
   3   6   0        3.85        4.76      2.94 o 
   4   6   0       37.95       35.78      3.24 o 
   1   7   0      925.81      987.81      9.56 o 
   2   7   0      331.58      319.08      7.18 o 
   3   7   0      162.39      151.36      6.15 o 
   4   7   0       66.90       64.20      6.65 o 
   0   8   0     1615.36     2034.57     22.80 o 
   1   8   0      154.23      159.05      3.06 o 
   2   8   0      104.50      105.98      3.41 o 
   3   8   0        0.45       -0.12      2.10 o 
   4   8   0       23.68       39.83      8.25 o 
   1   9   0        0.01        1.10      1.01 o 
   2   9   0       15.82       22.41      1.97 o 
   3   9   0       22.25       19.05      3.23 o 
   4   9   0       13.12       15.73      6.51 o 
   0  10   0      864.16      913.25     20.31 o 
   1  10   0      449.84      454.53      7.45 o 
   2  10   0      134.97      142.67      3.97 o 
   3  10   0       29.11       34.85      5.73 o 
   4  10   0        4.57        9.13      6.20 o 
   1  11   0       25.99       25.84      2.05 o 
   2  11   0        6.18        6.90      1.66 o 
   3  11   0        1.63        5.18      2.61 o 
   4  11   0       45.95       58.88     10.42 o 
   0  12   0     1312.05     1329.68     19.91 o 
   1  12   0        0.71       -0.89      1.53 o 
   2  12   0      329.00      328.54      7.50 o 
   3  12   0      112.79      117.58      6.70 o 
   4  12   0       15.15       16.98      7.27 o 
   1  13   0        3.74        2.53      1.90 o 
   2  13   0       11.54        9.75      2.80 o 
   3  13   0       29.50       18.82      4.43 o 
   4  13   0      438.98      479.21     24.85 o 
   0  14   0      195.64      199.34      8.58 o 
   1  14   0      146.72      130.69      4.87 o 
   2  14   0      552.61      525.03     10.24 o 
   3  14   0      735.32      729.41     19.72 o 
   4  14   0       52.63       62.13     11.60 o 
   1  15   0      299.02      286.37      6.43 o 
   2  15   0      112.51      116.54      6.09 o 
   3  15   0       81.71       89.50      8.26 o 
   4  15   0      285.12      295.95     14.33 o 
   0  16   0       81.28       79.12     10.10 o 
   1  16   0       56.99       62.07      3.67 o 
   2  16   0      332.86      300.00     16.24 o 
   3  16   0        8.19        8.59      4.36 o 
   4  16   0      275.17      273.14     23.46 o 
   1  17   0        0.34        0.46      1.98 o 
   2  17   0       30.65       31.91      4.83 o 
   3  17   0        2.77        4.71      3.28 o 
   0  18   0      140.17      100.02     11.62 o 
   1  18   0      640.93      538.96     11.17 o 
   2  18   0        0.32        1.86      2.71 o 
   3  18   0        0.04       -2.18      2.98 o 
   1  19   0       40.44       31.21      4.93 o 
   2  19   0      120.40      126.87      6.99 o 
   3  19   0       10.05        9.13      4.58 o 
   0  20   0      119.88       86.37      7.90 o 
   1  20   0       37.34       28.59      4.16 o 
   2  20   0       83.69       93.94     13.95 o 
   3  20   0        0.34       10.32      4.64 o 
   1  21   0       18.27       14.07      5.20 o 
   2  21   0       30.89       56.49      8.93 o 
   3  21   0       13.05       16.07      7.15 o 
   0  22   0        0.00        1.47      6.47 o 
   1  22   0        3.03        4.86      4.72 o 
   2  22   0       64.40       74.96     17.82 o 
   1  23   0        7.03        3.57      4.51 o 
   2  23   0       30.34       41.42     12.10 o 
   0  24   0        5.63        4.09      6.70 o 
   1  24   0       22.59       29.15      7.11 o 
   2  24   0        6.07       12.77      5.74 o 
   1  25   0       21.32       19.13      6.28 o 
   0  26   0        4.50       16.14      9.25 o 
  -5   1   1       54.51       47.99      9.83 o 
  -4   1   1      152.93      165.43      4.83 o 
  -3   1   1       27.53       32.40      1.72 o 
  -2   1   1      211.66      207.45      2.86 o 
  -1   1   1     1352.06     1394.03     10.81 o 
   0   1   1       51.77       48.73      1.10 o 
   1   1   1      743.89      724.89      5.28 o 
   2   1   1     1616.57     1701.63     11.63 o 
   3   1   1       14.00       12.34      1.23 o 
   4   1   1       18.54       14.25      2.07 o 
   5   1   1       37.34       44.12      7.58 o 
  -5   2   1        2.55        1.26      5.31 o 
  -4   2   1       63.54       58.12      3.44 o 
  -3   2   1        0.06       -1.26      0.90 o 
  -2   2   1       76.45       71.82      2.33 o 
  -1   2   1     4494.99     4378.60     31.16 o 
   0   2   1     1728.32     1785.04     13.97 o 
   1   2   1     2051.54     2041.84     13.79 o 
   2   2   1     1331.92     1299.59     10.18 o 
   3   2   1        9.55        7.32      1.20 o 
   4   2   1        2.78        0.71      1.63 o 
   5   2   1        0.65        9.43      5.87 o 
  -5   3   1       26.23       16.59      7.03 o 
  -4   3   1       86.81      100.29      4.96 o 
  -3   3   1      244.91      251.36      4.10 o 
  -2   3   1      485.51      480.17      5.14 o 
  -1   3   1       41.99       40.39      1.43 o 
   0   3   1      666.19      623.95      6.21 o 
   1   3   1      974.23      921.49      7.79 o 
   2   3   1      102.52       97.02      2.07 o 
   3   3   1       65.78       71.84      2.42 o 
   4   3   1       21.40       20.66      2.83 o 
   5   3   1      101.09      106.67     10.30 o 
  -5   4   1       86.86       90.14      8.23 o 
  -4   4   1        8.03        5.30      1.93 o 
  -3   4   1      193.05      196.78      4.30 o 
  -2   4   1      525.83      511.82      6.28 o 
  -1   4   1        0.55       -0.02      0.60 o 
   0   4   1     2514.47     2518.45     24.08 o 
   1   4   1      692.67      655.77      6.68 o 
   2   4   1        5.87        6.90      0.90 o 
   3   4   1       20.58       15.98      4.08 o 
   4   4   1      146.46      150.08      8.85 o 
  -4   5   1       86.27       89.66      5.19 o 
  -3   5   1      434.58      448.00      8.05 o 
  -2   5   1      408.75      397.40      5.82 o 
  -1   5   1       29.05       26.21      1.36 o 
   0   5   1      244.08      249.06      3.12 o 
   1   5   1      171.44      164.59      2.46 o 
   2   5   1       44.54       43.76      3.57 o 
   3   5   1      186.60      167.49      6.16 o 
   4   5   1       66.68       72.00      5.33 o 
  -4   6   1       21.29       27.81      6.45 o 
  -3   6   1      101.79      109.73      4.67 o 
  -2   6   1       73.74       74.47      2.50 o 
  -1   6   1      463.71      471.50      5.46 o 
   0   6   1      130.20      123.49      2.28 o 
   1   6   1       45.28       41.47      1.39 o 
   2   6   1       28.61       30.17      1.75 o 
   3   6   1       13.41        8.24      3.51 o 
   4   6   1       76.22       80.09     14.46 o 
  -4   7   1       16.53       13.74      3.50 o 
  -3   7   1        0.57       -0.71      2.21 o 
  -2   7   1       83.20       97.96      3.17 o 
  -1   7   1      501.10      512.67      6.56 o 
   0   7   1       56.47       73.53      1.89 o 
   1   7   1        9.39        8.66      0.85 o 
   2   7   1      314.72      310.07      5.15 o 
   3   7   1       50.35       48.66      4.05 o 
   4   7   1       28.19       26.96      4.53 o 
  -4   8   1        9.10       12.74      3.51 o 
  -3   8   1       62.57       61.37      4.82 o 
  -2   8   1      113.14      114.37      3.49 o 
  -1   8   1        2.24       -0.16      0.76 o 
   0   8   1      461.19      566.31      6.23 o 
   1   8   1      681.04      761.95     19.29 o 
   2   8   1      141.82      168.56      3.44 o 
   3   8   1       62.95       65.07      3.86 o 
   4   8   1       15.02       20.94      6.42 o 
  -4   9   1        3.92        1.42      3.58 o 
  -3   9   1       12.53        8.68      2.61 o 
  -2   9   1       29.57       36.40      2.51 o 
  -1   9   1     1456.39     1536.54     41.36 o 
   0   9   1      211.56      278.44      4.04 o 
   1   9   1        7.21        6.16      1.26 o 
   2   9   1      754.17      810.97      9.36 o 
   3   9   1       23.74       26.52      3.52 o 
   4   9   1        0.15        3.38      5.03 o 
  -4  10   1       43.11       50.28      6.57 o 
  -3  10   1      101.50      103.47      5.81 o 
  -2  10   1        0.31        0.15      1.56 o 
  -1  10   1        8.66        6.65      1.66 o 
   0  10   1     2121.68     2623.50     25.27 o 
   1  10   1     2688.95     2978.60     29.63 o 
   2  10   1       45.25       56.11      2.69 o 
   3  10   1        5.10        7.79      2.78 o 
   4  10   1       18.98       20.12      7.04 o 
  -4  11   1       29.56       29.13      5.57 o 
  -3  11   1        2.85        3.77      2.71 o 
  -2  11   1       13.76       10.88      2.13 o 
  -1  11   1      107.16       97.61      3.88 o 
   0  11   1      305.06      343.58      5.80 o 
   1  11   1        3.64        4.06      1.22 o 
   2  11   1        0.53        3.85      1.67 o 
   3  11   1        2.69        7.07      2.79 o 
   4  11   1        6.73       11.82      4.70 o 
  -4  12   1      388.95      366.11     20.85 o 
  -3  12   1        0.00        4.29      3.25 o 
  -2  12   1       35.86       31.20      3.03 o 
  -1  12   1       25.58       17.51      2.28 o 
   0  12   1      401.88      428.99      6.33 o 
   1  12   1      545.40      564.40      7.77 o 
   2  12   1        4.76        2.76      2.07 o 
   3  12   1        6.29        6.95      2.95 o 
   4  12   1        5.03        5.19      6.57 o 
  -4  13   1      161.42      188.75     16.04 o 
  -3  13   1       16.01       18.58      4.49 o 
  -2  13   1      150.08      156.31      5.61 o 
  -1  13   1       74.69       68.09      3.88 o 
   0  13   1        8.83        7.49      1.23 o 
   1  13   1        3.22        3.55      1.69 o 
   2  13   1       16.43       17.38      3.30 o 
   3  13   1      149.57      159.74      8.59 o 
   4  13   1        5.12        6.49      6.39 o 
  -4  14   1        1.35       -1.96      5.57 o 
  -3  14   1        0.45        3.24      3.48 o 
  -2  14   1       22.56       18.40      2.72 o 
  -1  14   1      244.37      221.32      6.27 o 
   0  14   1      268.53      291.52      5.83 o 
   1  14   1      136.37      148.15      4.50 o 
   2  14   1      105.38       96.51      4.87 o 
   3  14   1       46.14       40.73      4.86 o 
   4  14   1        1.40        3.08      3.97 o 
  -4  15   1       19.58       29.64      9.57 o 
  -3  15   1      376.50      406.00     14.76 o 
  -2  15   1      468.75      440.68      9.64 o 
  -1  15   1      185.46      166.61      5.75 o 
   0  15   1      148.20      135.89      5.72 o 
   1  15   1      141.28      139.18      4.51 o 
   2  15   1      133.06      126.27      5.46 o 
   3  15   1      109.02      103.02      9.17 o 
   4  15   1      219.53      251.88     13.28 o 
  -4  16   1      182.62      176.23     15.92 o 
  -3  16   1        0.22       -1.38      3.54 o 
  -2  16   1       20.82       27.52      3.87 o 
  -1  16   1       18.46       19.18      5.06 o 
   0  16   1       67.76       86.50     10.09 o 
   1  16   1        0.71        2.62      1.93 o 
   2  16   1       53.74       55.41      5.10 o 
   3  16   1       13.77       15.09      8.10 o 
  -3  17   1      124.74      113.27      9.52 o 
  -2  17   1       26.61       37.84     14.26 o 
  -1  17   1       30.87       22.95      3.07 o 
   0  17   1     1284.41     1162.99     17.82 o 
   1  17   1      720.43      667.67     10.88 o 
   2  17   1       59.54       57.44      5.33 o 
   3  17   1        3.46       -1.25      3.76 o 
  -3  18   1       27.72       21.54      5.44 o 
  -2  18   1      285.60      272.64     16.44 o 
  -1  18   1        9.01        4.75      2.43 o 
   0  18   1       62.00       56.05      4.32 o 
   1  18   1      174.90      141.02      5.75 o 
   2  18   1        0.16       -5.12      2.56 o 
   3  18   1      206.36      188.70     11.12 o 
  -3  19   1       10.99       14.11      4.17 o 
  -2  19   1        0.31        4.76      4.75 o 
  -1  19   1        2.68        0.48      2.93 o 
   0  19   1       38.71       44.40      4.02 o 
   1  19   1      111.39      110.11      7.38 o 
   2  19   1       17.49        9.35      3.60 o 
   3  19   1        0.04        7.92      4.50 o 
  -3  20   1       26.11       23.45      5.01 o 
  -2  20   1       41.37       38.87      6.33 o 
  -1  20   1       70.99       73.04      6.23 o 
   0  20   1        5.35        5.50      2.56 o 
   1  20   1       12.99        9.91      4.53 o 
   2  20   1       12.38       15.29      4.89 o 
   3  20   1       28.32       24.58      6.31 o 
  -3  21   1       91.16       91.26      9.50 o 
  -2  21   1        7.83        6.09      5.15 o 
  -1  21   1       30.44       30.32      4.56 o 
   0  21   1       29.11       29.86      6.13 o 
   1  21   1        7.37       10.47      9.82 o 
   2  21   1        9.18       13.87      4.71 o 
  -2  22   1       36.65       37.54      6.76 o 
  -1  22   1       24.60       21.90      5.59 o 
   0  22   1       19.48       23.73      5.88 o 
   1  22   1        7.20        7.96      4.66 o 
   2  22   1        9.16       10.34      7.62 o 
  -2  23   1        5.76       -2.40      5.21 o 
  -1  23   1       23.09       33.58     10.68 o 
   0  23   1       53.84       46.41      7.33 o 
   1  23   1       52.38       41.71     10.50 o 
   2  23   1       19.97       20.53      5.48 o 
  -2  24   1        5.73        3.74      5.06 o 
  -1  24   1        0.13       -0.12      4.62 o 
   0  24   1        9.62       12.86      5.73 o 
   1  24   1        2.53       -2.71      4.43 o 
  -1  25   1        0.11        6.44      5.41 o 
   0  25   1      116.30      137.07     15.92 o 
   1  25   1      140.70      140.12     11.77 o 
   0  26   1       93.88      109.29     10.91 o 
  -5   0   2        2.21        1.97      3.22 o 
  -4   0   2        0.00        4.99      2.61 o 
  -3   0   2       99.14      102.45      3.76 o 
  -2   0   2       13.59       19.78      1.77 o 
  -1   0   2     1936.00     1882.62     29.32 o 
   0   0   2      272.92      252.72      4.64 o 
   1   0   2    71481.73    66694.90    629.76 o 
   2   0   2     4207.93     4508.40     40.66 o 
   3   0   2        1.38        6.10      1.70 o 
   4   0   2       23.99       23.62      6.75 o 
   5   0   2        5.74       14.70      7.04 o 
  -5   1   2        0.14       -0.26      2.53 o 
  -4   1   2        8.67       10.32      1.91 o 
  -3   1   2        4.73        5.81      1.18 o 
  -2   1   2       49.68       54.75      1.63 o 
  -1   1   2       80.30       95.37      1.90 o 
   0   1   2     3007.98     2876.62     27.54 o 
   1   1   2     5833.68     5899.62     39.42 o 
   2   1   2        0.51       -0.31      0.59 o 
   3   1   2      257.95      283.78      4.29 o 
   4   1   2       28.05       22.57      4.45 o 
  -5   2   2        0.17        1.71      2.71 o 
  -4   2   2      113.97      114.90      3.89 o 
  -3   2   2      304.33      292.96      5.18 o 
  -2   2   2      211.08      207.35      3.11 o 
  -1   2   2     2029.30     1984.34     19.58 o 
   0   2   2     1550.66     1517.83     16.90 o 
   1   2   2       12.42        9.16      0.55 o 
   2   2   2     2893.23     3147.61     20.84 o 
   3   2   2      360.57      365.30      5.24 o 
   4   2   2       73.59       75.00      6.25 o 
  -5   3   2        6.47        6.28      3.50 o 
  -4   3   2      302.49      305.41      6.71 o 
  -3   3   2       49.43       50.59      2.46 o 
  -2   3   2       82.94       87.76      2.86 o 
  -1   3   2     1148.39     1152.60     11.28 o 
   0   3   2     1575.79     1641.35     10.55 o 
   1   3   2        4.92        4.67      0.64 o 
   2   3   2      253.91      238.02      2.91 o 
   3   3   2      148.99      135.06      4.09 o 
   4   3   2        0.53        1.20      2.15 o 
  -5   4   2        5.14        2.85      5.45 o 
  -4   4   2        0.75       -3.24      1.72 o 
  -3   4   2      195.51      195.31      4.42 o 
  -2   4   2      738.41      718.99      8.10 o 
  -1   4   2      326.21      323.50      5.75 o 
   0   4   2        5.30        9.11      0.64 o 
   1   4   2      103.65      103.50      1.47 o 
   2   4   2        0.15        0.65      0.57 o 
   3   4   2       24.50       31.11      4.70 o 
   4   4   2      156.71      154.54      8.50 o 
  -4   5   2        1.05        4.89      2.12 o 
  -3   5   2      245.60      263.37      5.15 o 
  -2   5   2      185.37      209.56      3.88 o 
  -1   5   2     1667.61     1653.76     13.53 o 
   0   5   2     2210.07     2227.10     17.01 o 
   1   5   2       40.33       37.30      1.15 o 
   2   5   2      391.49      361.67      4.80 o 
   3   5   2        1.68        0.87      1.71 o 
   4   5   2        0.39       -0.47      1.95 o 
  -4   6   2       22.74       19.63      3.65 o 
  -3   6   2        1.87        0.21      1.61 o 
  -2   6   2       43.67       39.17      2.18 o 
  -1   6   2      164.31      165.57      3.84 o 
   0   6   2        3.34        2.58      0.75 o 
   1   6   2      267.80      287.46      3.21 o 
   2   6   2       17.63       15.30      1.17 o 
   3   6   2       43.94       51.34      3.55 o 
   4   6   2        0.11       -0.33      2.01 o 
  -4   7   2        2.14        3.57      2.91 o 
  -3   7   2       92.79       91.18      4.67 o 
  -2   7   2      375.80      364.17      5.88 o 
  -1   7   2      833.57      854.27     10.31 o 
   0   7   2      484.30      527.12      8.82 o 
   1   7   2        1.35        2.29      0.63 o 
   2   7   2      487.52      491.75      6.09 o 
   3   7   2      118.35      123.54      5.31 o 
   4   7   2       27.23       23.58      3.51 o 
  -4   8   2       62.02       62.57      5.42 o 
  -3   8   2       17.08       15.62      2.49 o 
  -2   8   2       49.89       45.00      3.02 o 
  -1   8   2      168.04      164.37      3.30 o 
   0   8   2      730.85      810.21      8.22 o 
   1   8   2      804.65      875.40      7.85 o 
   2   8   2        6.72        6.12      1.13 o 
   3   8   2       65.05       71.26      3.92 o 
   4   8   2       26.58       24.85      7.04 o 
  -4   9   2        0.58       -0.44      2.43 o 
  -3   9   2       43.38       48.55      3.66 o 
  -2   9   2       93.72       96.48      5.03 o 
  -1   9   2        6.69        6.38      1.14 o 
   0   9   2        0.48        3.05      0.71 o 
   1   9   2      203.22      215.54      3.37 o 
   2   9   2       11.64        8.27      1.37 o 
   3   9   2       25.90       32.79      3.63 o 
   4   9   2        4.67        1.38      3.46 o 
  -4  10   2       16.15       14.56      9.44 o 
  -3  10   2        1.84        2.18      2.48 o 
  -2  10   2        0.69        1.06      1.53 o 
  -1  10   2      194.68      208.86      4.19 o 
   0  10   2      416.88      446.72      8.87 o 
   1  10   2      414.41      400.39      5.09 o 
   2  10   2      214.43      215.85      4.86 o 
   3  10   2       49.64       46.85      4.69 o 
   4  10   2       45.22       49.86     13.11 o 
  -4  11   2       63.34       67.24      7.62 o 
  -3  11   2      133.62      133.49      6.58 o 
  -2  11   2        0.58        0.30      1.61 o 
  -1  11   2       19.10       24.21      3.73 o 
   0  11   2       76.89       81.80      2.68 o 
   1  11   2        2.79        3.83      0.92 o 
   2  11   2        0.73        0.71      1.31 o 
   3  11   2       15.28       13.38      3.25 o 
   4  11   2        0.19        4.43      3.90 o 
  -4  12   2        9.29        7.86      4.75 o 
  -3  12   2       32.94       39.63      5.48 o 
  -2  12   2      162.21      167.68      5.68 o 
  -1  12   2      162.06      171.76      6.09 o 
   0  12   2       15.82       17.36      1.86 o 
   1  12   2      854.66      826.95      8.83 o 
   2  12   2        7.95        7.75      3.67 o 
   3  12   2      264.48      272.90      9.47 o 
   4  12   2       18.27       26.05      5.74 o 
  -4  13   2      159.59      187.99     10.83 o 
  -3  13   2      897.05      884.17     22.19 o 
  -2  13   2      645.06      632.33     11.57 o 
  -1  13   2       76.79       61.68      3.82 o 
   0  13   2       69.13       74.09      3.22 o 
   1  13   2       38.58       40.62      2.48 o 
   2  13   2        4.41        3.09      2.23 o 
   3  13   2       28.47       22.91      5.04 o 
   4  13   2       15.55       24.41      5.66 o 
  -4  14   2      297.31      323.51     14.11 o 
  -3  14   2       50.94       40.96      6.04 o 
  -2  14   2      878.68      868.49     14.56 o 
  -1  14   2     1442.17     1349.20     22.50 o 
   0  14   2      106.42       99.40      3.32 o 
   1  14   2      154.87      147.08      4.47 o 
   2  14   2       64.53       65.61      4.37 o 
   3  14   2      127.73      134.93      9.21 o 
   4  14   2      223.54      230.26     13.38 o 
  -4  15   2        3.66       12.18      5.41 o 
  -3  15   2      699.07      691.75     35.79 o 
  -2  15   2      858.18      828.20     14.35 o 
  -1  15   2       41.30       36.68      3.98 o 
   0  15   2      219.09      224.63      7.30 o 
   1  15   2        5.75        6.72      2.18 o 
   2  15   2      189.19      176.47      6.20 o 
   3  15   2       35.26       29.91      6.14 o 
   4  15   2        1.79        5.91      4.74 o 
  -4  16   2        7.53        6.49      5.73 o 
  -3  16   2      210.96      213.23     10.98 o 
  -2  16   2        5.57        5.01      4.54 o 
  -1  16   2      116.97      114.27      5.12 o 
   0  16   2        7.88       38.92     22.22 o 
   1  16   2       85.11       83.74      3.97 o 
   2  16   2      103.85      105.20      6.11 o 
   3  16   2      337.95      349.21     14.37 o 
  -3  17   2      135.16      142.88      9.98 o 
  -2  17   2        0.00        4.88      3.81 o 
  -1  17   2      113.86       99.45      6.09 o 
   0  17   2        7.06        8.35      2.42 o 
   1  17   2        1.14        1.62      1.80 o 
   2  17   2        3.15        2.45      2.87 o 
   3  17   2        0.23        7.04      4.16 o 
  -3  18   2       10.15        9.63      4.72 o 
  -2  18   2        4.22        0.05      4.95 o 
  -1  18   2        0.45       -0.15      2.96 o 
   0  18   2      411.98      372.19      9.05 o 
   1  18   2      109.82       90.34      4.99 o 
   2  18   2      583.91      541.60     13.89 o 
   3  18   2        0.94        1.45      4.46 o 
  -3  19   2       83.48       92.48      9.30 o 
  -2  19   2       21.09       22.93      8.26 o 
  -1  19   2      157.18      148.71      7.70 o 
   0  19   2      126.21      103.40      5.68 o 
   1  19   2       43.41       52.98     17.70 o 
   2  19   2        0.79       -4.98      3.60 o 
   3  19   2       55.35       51.94      8.39 o 
  -3  20   2        3.13       -0.63      5.21 o 
  -2  20   2        2.01        5.29      4.36 o 
  -1  20   2      124.38      130.08      7.45 o 
   0  20   2       40.95       32.85      4.60 o 
   1  20   2       85.59       67.52     16.27 o 
   2  20   2       26.52       21.77      5.21 o 
   3  20   2       45.18       38.65      7.00 o 
  -3  21   2       53.12       65.83      8.41 o 
  -2  21   2        2.16        3.98      4.51 o 
  -1  21   2       32.47       29.49      6.10 o 
   0  21   2       19.33       17.87      6.99 o 
   1  21   2        3.44       -1.33     10.85 o 
   2  21   2        6.64       17.10      6.92 o 
  -2  22   2       57.26       57.57      8.06 o 
  -1  22   2      125.25      143.28     22.19 o 
   0  22   2       23.17       22.94      5.79 o 
   1  22   2        0.16        4.02      4.32 o 
   2  22   2        1.14       48.10      9.91 o 
  -2  23   2       23.51       29.30      6.74 o 
  -1  23   2       27.49       36.01      7.06 o 
   0  23   2       13.94        4.58      4.63 o 
   1  23   2        0.29       -0.91      4.34 o 
   2  23   2        0.53        8.96      6.84 o 
  -1  24   2        1.06       -3.28      4.59 o 
   0  24   2       10.98        4.58      7.11 o 
   1  24   2        3.33        7.33      5.19 o 
  -1  25   2       13.95       26.37      6.93 o 
   0  25   2       26.41       36.32      7.46 o 
   1  25   2        1.28        1.83      4.68 o 
   0  26   2        1.19       -0.89      6.87 o 
  -5   1   3       21.77       24.90      4.21 o 
  -4   1   3      106.09      101.10      3.65 o 
  -3   1   3      453.79      461.54      6.35 o 
  -2   1   3      152.72      153.70      3.14 o 
  -1   1   3      407.20      426.77      5.49 o 
   0   1   3       20.75       24.54      0.73 o 
   1   1   3       94.42      102.50      1.95 o 
   2   1   3      697.12      717.86      5.72 o 
   3   1   3      966.43      994.62      9.74 o 
   4   1   3       15.67       15.80      9.54 o 
  -5   2   3       47.83       56.81      5.42 o 
  -4   2   3       19.75       19.00      2.31 o 
  -3   2   3      327.79      330.12      5.30 o 
  -2   2   3      132.33      122.87      2.67 o 
  -1   2   3      498.05      485.77      4.98 o 
   0   2   3     2582.51     2562.24     16.64 o 
   1   2   3      492.02      491.60      4.90 o 
   2   2   3      712.06      719.04      5.72 o 
   3   2   3       96.81       85.20      2.71 o 
   4   2   3       28.85       36.46      6.10 o 
  -5   3   3        5.42       -5.03      3.56 o 
  -4   3   3       84.67       82.41      3.94 o 
  -3   3   3        0.18        0.10      1.30 o 
  -2   3   3      917.57      957.35      9.94 o 
  -1   3   3     3585.77     3581.59     25.44 o 
   0   3   3      203.72      193.05      2.33 o 
   1   3   3       16.58       14.59      1.14 o 
   2   3   3      235.27      238.43      3.05 o 
   3   3   3      133.61      125.45      3.72 o 
   4   3   3       68.67       68.91      7.64 o 
  -4   4   3       98.38      114.44      5.69 o 
  -3   4   3       61.32       67.73      3.18 o 
  -2   4   3       23.78       25.43      1.87 o 
  -1   4   3     1654.22     1674.94     12.95 o 
   0   4   3      112.60       98.04      1.55 o 
   1   4   3     1518.34     1479.79     13.39 o 
   2   4   3       32.29       31.77      1.17 o 
   3   4   3       43.61       38.43      3.04 o 
   4   4   3        6.34        0.50      5.23 o 
  -4   5   3        0.00        1.55      2.36 o 
  -3   5   3      136.74      148.40      4.03 o 
  -2   5   3     1478.23     1528.71     15.99 o 
  -1   5   3      206.19      227.66      3.17 o 
   0   5   3       24.95       21.44      0.85 o 
   1   5   3      102.10       86.94      3.52 o 
   2   5   3       43.85       47.04      2.43 o 
   3   5   3       42.63       41.69      3.39 o 
   4   5   3       40.22       46.32     13.93 o 
  -4   6   3       18.60       15.46      3.28 o 
  -3   6   3        0.16        3.13      1.98 o 
  -2   6   3       12.01       14.24      1.64 o 
  -1   6   3      166.06      177.09      2.95 o 
   0   6   3     1208.87     1238.02      8.74 o 
   1   6   3       60.20       63.14      1.26 o 
   2   6   3        0.44        0.06      1.10 o 
   3   6   3        1.85        2.96      1.75 o 
   4   6   3        0.28        0.88      2.15 o 
  -4   7   3       50.80       52.77      5.31 o 
  -3   7   3       11.61       13.55      2.12 o 
  -2   7   3       64.18       66.31      3.16 o 
  -1   7   3      125.54      142.74      2.35 o 
   0   7   3      393.54      410.93      4.09 o 
   1   7   3       88.61      107.47      3.69 o 
   2   7   3       52.59       51.81      2.74 o 
   3   7   3      173.66      170.90      8.48 o 
   4   7   3       17.42       15.84      5.04 o 
  -4   8   3       12.72        8.68      3.02 o 
  -3   8   3       14.38       12.59      2.10 o 
  -2   8   3      187.15      196.14      7.06 o 
  -1   8   3      162.59      165.74      2.90 o 
   0   8   3      287.43      288.41      3.59 o 
   1   8   3        6.61        8.66      0.89 o 
   2   8   3      215.62      256.18      7.03 o 
   3   8   3      191.96      211.24      6.39 o 
   4   8   3       40.71       31.77      9.92 o 
  -4   9   3       31.50       41.40      4.58 o 
  -3   9   3        1.38       -0.41      1.62 o 
  -2   9   3       90.03       84.34      3.96 o 
  -1   9   3        7.55        6.97      1.38 o 
   0   9   3      898.57     1025.66      9.40 o 
   1   9   3      181.74      223.40      3.96 o 
   2   9   3      201.27      215.89      3.98 o 
   3   9   3      132.96      135.10      6.38 o 
   4   9   3        9.59       10.54      3.91 o 
  -4  10   3       10.64        9.57      3.02 o 
  -3  10   3       82.51       85.46      4.70 o 
  -2  10   3      343.32      311.51      7.33 o 
  -1  10   3       27.22       33.97      2.23 o 
   0  10   3       21.06       25.48      1.60 o 
   1  10   3      380.71      430.91      5.49 o 
   2  10   3     1101.24     1129.57     16.28 o 
   3  10   3      177.16      183.68      7.54 o 
   4  10   3        2.15        5.54      4.00 o 
  -4  11   3       26.74       32.67      4.43 o 
  -3  11   3        2.71        5.90      2.88 o 
  -2  11   3       23.02       19.64      2.62 o 
  -1  11   3       51.91       45.38      2.57 o 
   0  11   3      542.01      529.16      7.64 o 
   1  11   3      411.46      455.19      5.79 o 
   2  11   3      243.96      248.33      7.96 o 
   3  11   3        4.10        3.64      2.81 o 
   4  11   3       26.62       36.39      6.45 o 
  -4  12   3       32.08       36.75      6.59 o 
  -3  12   3      462.35      479.32     15.50 o 
  -2  12   3       20.56       27.30      5.12 o 
  -1  12   3       93.66       89.42      3.38 o 
   0  12   3        0.26        1.18      1.05 o 
   1  12   3      102.74      108.63      2.87 o 
   2  12   3      240.13      247.51      6.82 o 
   3  12   3        7.05       12.69      3.49 o 
   4  12   3        3.23        5.64      6.26 o 
  -4  13   3      235.14      240.60     22.29 o 
  -3  13   3      688.26      682.07     19.10 o 
  -2  13   3       16.32       12.15      2.54 o 
  -1  13   3       41.19       48.70      3.46 o 
   0  13   3      142.17      131.85      5.02 o 
   1  13   3      118.70      107.69      3.39 o 
   2  13   3        2.16        0.87      2.36 o 
   3  13   3        5.89        7.82      3.98 o 
   4  13   3       81.08       73.12      8.25 o 
  -4  14   3       20.54       15.69      8.17 o 
  -3  14   3       18.85       12.99      4.31 o 
  -2  14   3        6.84        7.51      2.29 o 
  -1  14   3        0.13       -0.88      1.92 o 
   0  14   3      362.10      340.69      5.95 o 
   1  14   3      206.03      209.34      5.81 o 
   2  14   3       19.29       16.35      2.79 o 
   3  14   3       36.83       39.60      6.35 o 
   4  14   3       39.38       43.16      7.12 o 
  -4  15   3       33.71       30.73      9.50 o 
  -3  15   3        5.15       10.92      4.31 o 
  -2  15   3      415.26      389.88      9.34 o 
  -1  15   3     1187.42     1111.62     17.03 o 
   0  15   3      138.61      135.55      4.68 o 
   1  15   3      133.77      121.93      4.79 o 
   2  15   3      103.66      107.60      5.38 o 
   3  15   3       55.89       55.65      7.14 o 
   4  15   3       13.03       16.45      5.36 o 
  -3  16   3      204.00      214.54     11.13 o 
  -2  16   3       49.87       44.59      4.72 o 
  -1  16   3       15.43       14.14      2.76 o 
   0  16   3        6.79        8.02      2.50 o 
   1  16   3      208.28      192.60      9.95 o 
   2  16   3        4.17        4.71      2.94 o 
   3  16   3       77.86       78.37     10.33 o 
  -3  17   3        0.08        0.64      3.18 o 
  -2  17   3      163.79      149.77      7.11 o 
  -1  17   3      143.95      128.55      5.41 o 
   0  17   3        0.70       -0.17      1.97 o 
   1  17   3      981.45      866.57     14.83 o 
   2  17   3      156.49      154.98      9.37 o 
   3  17   3       29.08       23.89      5.88 o 
  -3  18   3        0.14        4.71      4.35 o 
  -2  18   3      103.28       99.82      6.49 o 
  -1  18   3      208.90      207.61      7.08 o 
   0  18   3        4.85        1.30      2.24 o 
   1  18   3        1.58       -0.41      3.19 o 
   2  18   3      116.95      104.71      9.20 o 
   3  18   3       19.49       18.51      5.50 o 
  -3  19   3       17.94       25.36     10.03 o 
  -2  19   3        4.69       14.04      5.03 o 
  -1  19   3        0.00        0.89      3.42 o 
   0  19   3       13.29       15.02      2.94 o 
   1  19   3       12.68       23.40      6.68 o 
   2  19   3      172.35      166.66     10.14 o 
   3  19   3        7.64        2.26      4.53 o 
  -3  20   3       15.17       36.85     13.64 o 
  -2  20   3       78.80       82.01      8.64 o 
  -1  20   3       41.19       38.00      6.11 o 
   0  20   3      135.20      132.21      7.25 o 
   1  20   3        0.16       -6.35      3.17 o 
   2  20   3        4.28       -9.80      4.90 o 
   3  20   3        0.13       -5.27      4.48 o 
  -2  21   3       51.06       47.73      7.24 o 
  -1  21   3       25.11       30.57      6.42 o 
   0  21   3       43.74       49.08      5.54 o 
   1  21   3       37.46       40.32      6.20 o 
   2  21   3        0.03       -7.26      4.86 o 
  -2  22   3       17.44       20.90      5.98 o 
  -1  22   3       60.47       67.16      8.23 o 
   0  22   3       38.15       41.85      6.85 o 
   1  22   3       22.60       20.40      7.27 o 
   2  22   3        0.32        1.60      6.73 o 
  -2  23   3      399.50      451.65     17.89 o 
  -1  23   3       13.10       21.06      6.22 o 
   0  23   3        4.50        5.30      8.21 o 
   1  23   3       30.32       36.67     29.00 o 
  -1  24   3        9.64       11.41      5.75 o 
   0  24   3       21.33       19.99      6.08 o 
   1  24   3        9.90       39.39     17.63 o 
  -1  25   3       51.82       82.93      9.88 o 
   0  25   3        5.41        2.29      5.09 o 
   1  25   3       38.85       39.70      7.24 o 
  -5   0   4      421.13      467.73     37.93 o 
  -4   0   4       25.28       26.67      3.37 o 
  -3   0   4       25.43       26.97      3.98 o 
  -2   0   4      442.25      417.94      8.54 o 
  -1   0   4      180.80      190.15      3.63 o 
   0   0   4     1580.50     1562.51     13.68 o 
   1   0   4      120.40      142.18      3.03 o 
   2   0   4     8229.03     8583.80     78.28 o 
   3   0   4     1628.51     1669.39     26.85 o 
   4   0   4      176.47        3.40      5.75 o 
  -5   1   4       54.12       63.15      6.66 o 
  -4   1   4       66.55       64.41      3.05 o 
  -3   1   4        2.22       -1.14      1.67 o 
  -2   1   4      160.28      162.62      3.31 o 
  -1   1   4       29.01       27.13      1.16 o 
   0   1   4        0.20        0.26      0.45 o 
   1   1   4      117.23      130.13      1.86 o 
   2   1   4     3515.15     3727.38     25.65 o 
   3   1   4      387.95      395.37      7.00 o 
   4   1   4       72.87       58.53      7.37 o 
  -5   2   4      100.23      118.65      7.54 o 
  -4   2   4        0.37        5.00      2.71 o 
  -3   2   4       32.53       38.98      4.56 o 
  -2   2   4      363.91      341.45      5.02 o 
  -1   2   4       15.04       20.53      1.06 o 
   0   2   4     2985.04     2956.90     17.66 o 
   1   2   4       25.85       29.84      1.27 o 
   2   2   4      197.34      184.03      2.90 o 
   3   2   4     1014.13     1012.44     14.55 o 
   4   2   4      230.63      222.10     11.33 o 
  -4   3   4        0.22        1.90      2.15 o 
  -3   3   4      720.27      746.82      9.60 o 
  -2   3   4      152.88      164.19      3.49 o 
  -1   3   4      223.56      241.75      3.17 o 
   0   3   4     1103.34     1127.47      7.98 o 
   1   3   4      269.45      296.71      6.93 o 
   2   3   4       41.06       37.97      1.59 o 
   3   3   4        0.12       -1.05      1.66 o 
   4   3   4      107.10       97.09     10.59 o 
  -4   4   4       13.51       12.12      3.13 o 
  -3   4   4        1.02        1.54      1.33 o 
  -2   4   4      547.64      536.35      6.87 o 
  -1   4   4      481.89      505.15      7.80 o 
   0   4   4      119.74      124.11      2.09 o 
   1   4   4       40.41       37.68      1.86 o 
   2   4   4       32.16       32.37      1.51 o 
   3   4   4        0.00        0.77      1.87 o 
   4   4   4        0.00        4.32      3.64 o 
  -4   5   4        0.20       -1.38      2.26 o 
  -3   5   4        5.84        3.44      1.55 o 
  -2   5   4      317.88      343.12      6.43 o 
  -1   5   4      762.28      879.94      7.83 o 
   0   5   4     2746.67     2746.53     17.81 o 
   1   5   4      738.41      738.92      7.17 o 
   2   5   4       12.38        8.78      1.67 o 
   3   5   4       49.65       46.20      3.58 o 
   4   5   4        9.16        2.90      4.14 o 
  -4   6   4       23.15       19.27      3.90 o 
  -3   6   4        2.01        0.92      1.34 o 
  -2   6   4       32.39       39.62      3.10 o 
  -1   6   4      152.42      158.13      2.85 o 
   0   6   4       97.72      112.00      2.51 o 
   1   6   4       32.81       33.71      1.85 o 
   2   6   4       28.24       32.28      2.19 o 
   3   6   4        2.64        1.36      1.70 o 
   4   6   4        2.83       -4.40      4.03 o 
  -4   7   4        2.34        1.74      2.55 o 
  -3   7   4        3.66        3.04      1.47 o 
  -2   7   4       74.22       78.38      3.30 o 
  -1   7   4      408.98      431.54      8.42 o 
   0   7   4      946.92      965.54      7.42 o 
   1   7   4       61.79       67.69      1.85 o 
   2   7   4        0.19        1.04      1.67 o 
   3   7   4      127.75      126.72      5.83 o 
   4   7   4       41.39       21.52      6.84 o 
  -4   8   4       97.33      103.93      7.01 o 
  -3   8   4      111.71      117.49      4.61 o 
  -2   8   4        0.70       -0.47      1.93 o 
  -1   8   4      164.59      165.20      3.18 o 
   0   8   4       69.43       91.94      2.72 o 
   1   8   4      536.23      560.03      5.29 o 
   2   8   4      148.18      147.51      4.06 o 
   3   8   4       65.92       65.27      6.29 o 
   4   8   4       53.19       53.28      9.88 o 
  -4   9   4        6.92        5.91      3.62 o 
  -3   9   4       52.56       46.28      3.43 o 
  -2   9   4       74.14       78.37      3.69 o 
  -1   9   4      151.25      144.89      3.00 o 
   0   9   4       16.57       15.49      1.24 o 
   1   9   4        0.17        0.82      0.68 o 
   2   9   4      222.29      235.45      5.22 o 
   3   9   4       26.19       29.26      3.76 o 
   4   9   4       21.48       28.25      7.21 o 
  -4  10   4      110.14      121.44      7.74 o 
  -3  10   4        7.32        6.40      2.23 o 
  -2  10   4        0.05       -2.31      1.41 o 
  -1  10   4       24.03       21.84      1.98 o 
   0  10   4       92.61      102.82      2.53 o 
   1  10   4      192.31      193.75      2.92 o 
   2  10   4       54.19       55.21      5.27 o 
   3  10   4       47.04       44.51      4.60 o 
   4  10   4       12.02       -0.68      6.42 o 
  -4  11   4       10.40       12.47      3.50 o 
  -3  11   4       58.29       58.70      5.07 o 
  -2  11   4      143.43      141.82      5.36 o 
  -1  11   4       12.29        8.23      1.76 o 
   0  11   4       81.65       88.44      3.05 o 
   1  11   4       23.31       24.82      1.38 o 
   2  11   4        1.17        3.71      2.99 o 
   3  11   4        8.41        6.52      2.96 o 
   4  11   4       27.51       31.80      5.65 o 
  -4  12   4        3.11        3.89      2.84 o 
  -3  12   4       63.25       62.98      6.83 o 
  -2  12   4      432.05      417.84      9.21 o 
  -1  12   4       22.23       27.79      2.45 o 
   0  12   4       24.95       34.62      2.94 o 
   1  12   4       77.02       82.28      2.41 o 
   2  12   4      290.65      290.35      9.07 o 
   3  12   4       27.73       22.99      3.91 o 
   4  12   4       88.23       86.45      9.22 o 
  -4  13   4        1.43        8.94      4.47 o 
  -3  13   4       58.64       62.54      6.96 o 
  -2  13   4      754.91      725.43     13.00 o 
  -1  13   4     2039.64     1962.49     25.21 o 
   0  13   4      531.51      484.34      7.29 o 
   1  13   4       80.34       80.39      2.70 o 
   2  13   4       61.43       63.61      5.71 o 
   3  13   4        3.30       10.36      4.67 o 
   4  13   4       55.22       69.66      8.66 o 
  -4  14   4        7.65        4.61      4.23 o 
  -3  14   4      305.04      362.54     36.75 o 
  -2  14   4      703.53      674.38     12.71 o 
  -1  14   4      139.77      127.17      5.11 o 
   0  14   4     1510.97     1458.62     15.83 o 
   1  14   4        1.31        0.66      3.25 o 
   2  14   4       86.33       85.51      6.06 o 
   3  14   4       16.57       14.51      5.05 o 
   4  14   4       38.40       36.46      6.78 o 
  -4  15   4       18.34       19.90      5.63 o 
  -3  15   4       42.12       53.20      6.29 o 
  -2  15   4      693.15      678.95     13.06 o 
  -1  15   4     2321.03     2199.87     28.38 o 
   0  15   4       77.74       90.07      3.76 o 
   1  15   4       98.17      103.41      4.31 o 
   2  15   4       21.75       26.23      4.10 o 
   3  15   4       53.03       58.77      7.65 o 
  -3  16   4        0.68        7.15      4.24 o 
  -2  16   4       62.04       59.84      5.27 o 
  -1  16   4       39.93       34.37      3.48 o 
   0  16   4        1.40        1.89      1.94 o 
   1  16   4        1.18        1.06      2.11 o 
   2  16   4       81.31       86.79      8.12 o 
   3  16   4       95.70      100.70      9.58 o 
  -3  17   4       53.37       45.22      6.99 o 
  -2  17   4      216.79      221.13     10.98 o 
  -1  17   4        2.90        3.57      2.20 o 
   0  17   4      107.41       97.89      5.37 o 
   1  17   4        9.72       10.33      2.62 o 
   2  17   4        1.21       -1.64      5.21 o 
   3  17   4        9.01        9.15      5.36 o 
  -3  18   4       20.37       21.53      6.82 o 
  -2  18   4       28.84       32.71      4.60 o 
  -1  18   4       19.43       19.22      3.05 o 
   0  18   4        6.67        6.96      2.39 o 
   1  18   4      128.32      116.17      8.90 o 
   2  18   4       54.22       54.87      7.11 o 
   3  18   4      361.79      355.98     15.57 o 
  -3  19   4        0.65        4.41      4.50 o 
  -2  19   4      147.00      159.05      9.98 o 
  -1  19   4       18.02       18.81      4.68 o 
   0  19   4      101.03       95.30      6.45 o 
   1  19   4      165.94      162.15      9.42 o 
   2  19   4       98.72       96.58      9.03 o 
   3  19   4       10.10        5.00      5.28 o 
  -3  20   4        1.49        0.65      4.63 o 
  -2  20   4        2.92       -3.80      3.54 o 
  -1  20   4       16.41       17.60      5.48 o 
   0  20   4      109.27      106.01      6.78 o 
   1  20   4       31.50       41.01      7.88 o 
   2  20   4       26.80       24.15      7.98 o 
   3  20   4       14.24       15.95      7.09 o 
  -2  21   4       32.47       28.13      6.25 o 
  -1  21   4        4.79        9.87      4.66 o 
   0  21   4       24.30       21.42      7.90 o 
   1  21   4        9.93       18.79      8.23 o 
   2  21   4       11.40        0.22      6.91 o 
  -2  22   4       85.58      110.57     18.88 o 
  -1  22   4      109.34      109.55     10.02 o 
   0  22   4      155.28      198.67     11.39 o 
   1  22   4       50.80       64.34      7.56 o 
   2  22   4        0.96       -0.04      7.71 o 
  -2  23   4        3.01       11.97      5.54 o 
  -1  23   4       68.84       77.46     11.92 o 
   0  23   4       10.62       24.84      5.92 o 
   1  23   4       10.59        7.08      4.64 o 
   2  23   4        0.25        3.28      7.46 o 
  -1  24   4       86.89      101.42     10.37 o 
   0  24   4        0.13       -1.37      4.66 o 
   1  24   4        1.89       -1.23      5.56 o 
  -1  25   4       24.98       40.41      7.75 o 
   0  25   4        1.66       -1.21      7.14 o 
  -4   1   5      100.77       99.83      4.37 o 
  -3   1   5      211.32      213.92      4.73 o 
  -2   1   5     1066.19     1110.82     13.00 o 
  -1   1   5      756.32      759.53      7.07 o 
   0   1   5      131.61      149.43      2.18 o 
   1   1   5      117.03      119.43      1.92 o 
   2   1   5      142.91      142.31      2.05 o 
   4   1   5      422.21      377.35     15.18 o 
  -4   2   5      103.28      109.22      6.05 o 
  -3   2   5       62.93       58.02      2.73 o 
  -2   2   5      697.89      703.57      8.73 o 
  -1   2   5      615.01      614.28      6.00 o 
   0   2   5      191.28      201.81      2.21 o 
   1   2   5      210.91      234.46      2.80 o 
   2   2   5      129.78      132.45      2.12 o 
   3   2   5      157.06      153.70      5.71 o 
   4   2   5       17.96       30.29      5.71 o 
  -4   3   5        1.81        3.86      1.96 o 
  -3   3   5      123.36      116.44      3.68 o 
  -2   3   5      353.98      351.75      5.82 o 
  -1   3   5     1073.90     1163.82      8.79 o 
   0   3   5     6268.41     6454.52     39.09 o 
   1   3   5       12.44       12.13      1.21 o 
   2   3   5      158.51      149.67      4.35 o 
   3   3   5       34.18       42.40      5.56 o 
   4   3   5       40.07       41.62      8.46 o 
  -4   4   5       42.96       42.25      4.32 o 
  -3   4   5       62.81       61.12      3.11 o 
  -2   4   5       42.12       57.61      2.53 o 
  -1   4   5      300.14      305.08      4.18 o 
   0   4   5      509.26      527.09      4.89 o 
   1   4   5      165.12      191.98      5.86 o 
   2   4   5      370.20      376.79      9.17 o 
   3   4   5        0.59        0.99      1.98 o 
   4   4   5       71.00       73.80      8.58 o 
  -4   5   5        9.57        6.25      2.95 o 
  -3   5   5        5.61        8.36      1.58 o 
  -2   5   5      124.96      131.08      3.35 o 
  -1   5   5     1907.24     2008.89     15.63 o 
   0   5   5        8.17        7.66      0.88 o 
   1   5   5       65.63       69.70      2.40 o 
   2   5   5       19.82       19.95      3.71 o 
   3   5   5        9.18        9.00      2.17 o 
   4   5   5       18.43       40.36      8.16 o 
  -4   6   5      135.82      139.78      6.31 o 
  -3   6   5       17.84       16.30      1.93 o 
  -2   6   5       37.87       43.18      2.58 o 
  -1   6   5      193.89      219.46      3.58 o 
   0   6   5      252.49      257.78      4.65 o 
   1   6   5      768.09      749.49      6.95 o 
   2   6   5       24.49       31.07      2.83 o 
   3   6   5       16.58       20.99      2.73 o 
   4   6   5        8.70       10.46      5.57 o 
  -4   7   5        2.22       -1.53      3.31 o 
  -3   7   5      133.81      141.51      4.17 o 
  -2   7   5        0.90       -0.42      1.31 o 
  -1   7   5      285.48      299.03      4.58 o 
   0   7   5      102.61      123.89      2.27 o 
   1   7   5       91.33       83.11      1.79 o 
   2   7   5       28.03       33.72      3.07 o 
   3   7   5       40.74       47.60      3.79 o 
   4   7   5       88.93       95.98     13.36 o 
  -4   8   5       38.01       34.62      6.45 o 
  -3   8   5       35.17       35.23      2.72 o 
  -2   8   5       24.30       21.43      2.34 o 
  -1   8   5      341.74      343.54      5.04 o 
   0   8   5       78.89       74.02      1.82 o 
   1   8   5      306.57      279.09      3.64 o 
   2   8   5       25.03       26.26      2.82 o 
   3   8   5       23.25       28.05      4.21 o 
   4   8   5       86.11       96.02     13.16 o 
  -4   9   5      103.12      109.65      7.32 o 
  -3   9   5       46.83       49.93      3.63 o 
  -2   9   5        7.51        8.77      1.88 o 
  -1   9   5      226.66      197.58      4.00 o 
   0   9   5        5.73        5.58      1.05 o 
   1   9   5      192.00      204.91      3.20 o 
   2   9   5       25.11       26.55      3.35 o 
   3   9   5      198.15      199.28     16.99 o 
   4   9   5        0.13        0.13      4.50 o 
  -4  10   5      158.90      168.82      8.09 o 
  -3  10   5       75.03       89.95      5.41 o 
  -2  10   5       71.19       66.64      3.77 o 
  -1  10   5      482.96      428.30      6.21 o 
   0  10   5       57.78       70.46      2.28 o 
   1  10   5        4.19        2.00      0.96 o 
   2  10   5       12.16       14.34      5.14 o 
   3  10   5      216.88      199.71      9.72 o 
   4  10   5      166.95      163.44     15.13 o 
  -4  11   5       35.58       35.11      5.00 o 
  -3  11   5        7.13        7.11      3.29 o 
  -2  11   5       56.50       57.73      6.34 o 
  -1  11   5      174.14      155.60      9.05 o 
   0  11   5       55.02       49.72      3.54 o 
   1  11   5      477.37      487.84      5.85 o 
   2  11   5      112.80      118.31      6.08 o 
   3  11   5      291.98      274.50      9.35 o 
   4  11   5        1.45        1.08      5.40 o 
  -4  12   5        0.64       -4.02      3.65 o 
  -3  12   5        3.99       -0.65      2.39 o 
  -2  12   5      191.23      175.93      6.55 o 
  -1  12   5       50.71       43.79      2.99 o 
   0  12   5       73.45       71.82      3.98 o 
   1  12   5       98.05      107.34      3.31 o 
   2  12   5       40.91       40.54      4.33 o 
   3  12   5       29.89       35.63      5.87 o 
   4  12   5       19.38       22.09      7.40 o 
  -4  13   5       71.97       74.60      8.44 o 
  -3  13   5      361.99      365.36     11.07 o 
  -2  13   5     1464.01     1431.47     20.94 o 
  -1  13   5        0.03       -0.21      1.70 o 
   0  13   5        6.13        3.67      1.65 o 
   1  13   5      105.36      102.17      3.47 o 
   2  13   5      232.62      206.45     24.73 o 
   3  13   5        0.99        1.68      4.65 o 
   4  13   5        9.35       17.53      7.92 o 
  -4  14   5        9.41        6.37      7.63 o 
  -3  14   5       21.86       22.09      8.81 o 
  -2  14   5       93.46       91.87      5.32 o 
  -1  14   5       17.79       16.74      2.98 o 
   0  14   5       17.09       19.05      2.27 o 
   1  14   5      313.68      312.84      7.78 o 
   2  14   5       78.89       75.07      6.45 o 
   3  14   5        0.30        9.04      4.21 o 
  -4  15   5       27.05       36.28     12.33 o 
  -3  15   5       43.45       45.55      6.56 o 
  -2  15   5       78.71       78.66      5.85 o 
  -1  15   5      267.35      276.02      7.60 o 
   0  15   5     1683.31     1572.82     17.29 o 
   1  15   5       61.94       57.09      4.13 o 
   2  15   5      108.28      113.91     11.67 o 
   3  15   5       47.71       43.42      6.83 o 
  -3  16   5        0.00       -3.05      3.23 o 
  -2  16   5       49.94       53.14      7.32 o 
  -1  16   5      146.76      137.40      5.58 o 
   0  16   5        0.00        1.22      3.02 o 
   1  16   5       16.82       19.22      3.00 o 
   2  16   5      198.78      201.26     16.02 o 
   3  16   5        0.38       14.24      5.16 o 
  -3  17   5        7.42        8.40      4.89 o 
  -2  17   5       17.41       17.18      3.55 o 
  -1  17   5      107.34      102.16      5.52 o 
   0  17   5      203.00      184.74      6.31 o 
   1  17   5        1.14        1.48      2.69 o 
   2  17   5      319.42      310.12     13.66 o 
   3  17   5        7.35        2.72     11.92 o 
  -3  18   5       12.96        7.90      5.00 o 
  -2  18   5       28.01       23.45      5.35 o 
  -1  18   5      161.77      160.99      7.54 o 
   0  18   5       62.42       63.75      5.29 o 
   1  18   5        4.91        9.57      3.27 o 
   2  18   5       44.07       54.38      7.31 o 
   3  18   5       16.38       20.46      6.04 o 
  -3  19   5        3.68        1.84      4.72 o 
  -2  19   5       30.10       34.64      6.26 o 
  -1  19   5        0.80        3.99      3.74 o 
   0  19   5        4.69        5.28      2.92 o 
   1  19   5       52.97       45.02      9.72 o 
   3  19   5      134.17      146.09     11.39 o 
  -3  20   5        2.80        3.60      4.51 o 
  -2  20   5       12.72       17.53      5.72 o 
  -1  20   5      127.27      135.84     10.52 o 
   0  20   5       16.86        6.83      4.91 o 
   1  20   5      117.24      116.34     14.49 o 
   2  20   5        3.87        1.11      6.83 o 
  -2  21   5       59.26       67.06      8.47 o 
  -1  21   5       10.91        5.73      4.65 o 
   0  21   5       38.19       40.21      9.00 o 
   1  21   5       39.13       51.25     10.68 o 
   2  21   5       24.85       25.25      9.65 o 
  -2  22   5       28.00       35.65      8.72 o 
  -1  22   5      110.93      116.11     12.24 o 
   0  22   5       30.22       32.83      5.64 o 
   1  22   5       27.49       31.33      9.33 o 
   2  22   5       14.16       26.56      9.42 o 
  -2  23   5       72.28       62.52     13.19 o 
  -1  23   5      294.73      340.72     23.83 o 
   0  23   5       97.43      125.80     19.75 o 
   1  23   5        9.80        4.03      6.79 o 
  -1  24   5       26.13       26.31     13.66 o 
   0  24   5        0.53       -1.09      4.46 o 
   1  24   5       52.38       51.13     12.05 o 
   0  25   5      124.03      171.44     15.76 o 
  -4   0   6      898.13      934.17     18.89 o 
  -3   0   6      580.56      572.39     11.88 o 
  -2   0   6        0.16       -1.15      1.31 o 
  -1   0   6      587.42      576.22      7.83 o 
   0   0   6      330.65      357.65      6.32 o 
   1   0   6      403.03      409.82      6.60 o 
   2   0   6       16.80       20.10      2.34 o 
   3   0   6      522.51      522.74     22.95 o 
   4   0   6      356.17      294.14     19.25 o 
  -4   1   6        2.33       -0.86      2.67 o 
  -3   1   6      175.16      163.95      4.27 o 
  -2   1   6      232.93      205.66      4.34 o 
  -1   1   6      482.90      473.56      5.26 o 
   0   1   6       36.67       34.71      2.02 o 
   1   1   6       12.09       12.12      0.88 o 
   2   1   6       28.03       28.58      1.19 o 
   3   1   6     1104.27     1119.21     26.13 o 
   4   1   6      552.17      523.67     29.59 o 
  -4   2   6      573.23      597.24     11.52 o 
  -3   2   6       33.75       35.06      2.52 o 
  -2   2   6        1.29        0.01      1.19 o 
  -1   2   6       81.09       73.07      3.75 o 
   0   2   6      119.73      115.98      5.22 o 
   1   2   6     1310.04     1343.29     10.69 o 
   2   2   6        5.77        4.52      1.12 o 
   4   2   6      204.88      205.66     11.27 o 
  -4   3   6      102.45       97.29      5.47 o 
  -3   3   6        1.76       -1.56      1.23 o 
  -2   3   6     1062.59     1086.69     13.56 o 
  -1   3   6      162.69      193.24      3.13 o 
   0   3   6      195.93      212.46      2.45 o 
   1   3   6      300.71      312.89      3.60 o 
   2   3   6       10.26       10.56      1.80 o 
   3   3   6       69.42       72.00      7.11 o 
   4   3   6       25.21       22.76      5.90 o 
  -4   4   6       41.99       44.54      3.89 o 
  -3   4   6       38.60       38.32      2.56 o 
  -2   4   6       14.16       19.27      1.81 o 
  -1   4   6      825.26      861.06      7.95 o 
   0   4   6        2.28        2.09      1.05 o 
   1   4   6        1.14        1.54      0.54 o 
   2   4   6       33.37       32.21      3.01 o 
   3   4   6       17.06        7.47      3.64 o 
   4   4   6        0.36       -3.74      3.82 o 
  -4   5   6       83.77       83.50      5.58 o 
  -3   5   6       10.40        8.48      2.22 o 
  -2   5   6        2.62        3.39      1.44 o 
  -1   5   6      220.96      221.07      3.23 o 
   0   5   6      899.20     1034.88      7.52 o 
   1   5   6     1566.11     1555.79     12.04 o 
   2   5   6      152.88      158.00      4.95 o 
   3   5   6        0.00        1.69      4.81 o 
   4   5   6        2.13       -1.45      4.93 o 
  -4   6   6       35.89       39.44      5.62 o 
  -3   6   6       79.67       85.39      4.07 o 
  -2   6   6       15.36       14.18      1.61 o 
  -1   6   6      159.14      193.25      3.49 o 
   0   6   6      223.46      256.98      3.45 o 
   1   6   6       20.20       21.76      1.19 o 
   2   6   6       12.31       13.33      2.27 o 
   3   6   6        0.00        3.95      2.93 o 
   4   6   6        0.02       -1.71      4.77 o 
  -4   7   6        0.03       -1.80      2.48 o 
  -3   7   6       92.86       96.62      4.07 o 
  -2   7   6       16.99       19.21      2.05 o 
  -1   7   6       11.10       10.35      1.33 o 
   0   7   6      138.04      146.92      2.52 o 
   1   7   6      308.94      288.02      3.63 o 
   2   7   6        1.84       -0.45      1.88 o 
   3   7   6        1.09        2.40      3.93 o 
   4   7   6       15.70       21.41      7.43 o 
  -4   8   6       46.36       49.59      5.19 o 
  -3   8   6      287.89      279.87      6.41 o 
  -2   8   6      107.15      103.05      3.58 o 
  -1   8   6       26.68       17.88      1.60 o 
   0   8   6      168.30      179.17      2.85 o 
   1   8   6        0.73       -0.28      0.72 o 
   2   8   6      203.16      200.89      7.21 o 
   3   8   6        9.49       10.08      2.90 o 
   4   8   6       66.12       70.15     11.57 o 
  -4   9   6       17.95       16.46      3.77 o 
  -3   9   6        7.77        7.17      2.21 o 
  -2   9   6      190.96      179.72      4.80 o 
  -1   9   6       57.57       60.56      2.50 o 
   0   9   6       59.35       55.01      1.95 o 
   1   9   6       26.48       28.82      1.50 o 
   2   9   6        0.25        1.29      2.78 o 
   3   9   6      107.10      104.79      6.06 o 
   4   9   6       30.71       35.01      8.86 o 
  -4  10   6        8.98        6.04      3.39 o 
  -3  10   6       90.88       97.00     14.36 o 
  -2  10   6       15.46       15.21      2.57 o 
  -1  10   6        0.18       -2.98      1.49 o 
   0  10   6       72.30       73.41      2.53 o 
   1  10   6        9.13       10.05      1.19 o 
   2  10   6       54.06       56.20      4.83 o 
   3  10   6        0.17       -0.24      2.52 o 
   4  10   6        1.21        8.91      6.91 o 
  -4  11   6        1.70        2.02      2.85 o 
  -3  11   6       54.33       56.71      5.23 o 
  -2  11   6       51.36       58.50      3.79 o 
  -1  11   6       37.59       39.95      3.25 o 
   0  11   6        5.02       -1.79      3.94 o 
   1  11   6      112.92      116.47      3.09 o 
   2  11   6        2.66        0.83      2.31 o 
   3  11   6        0.08        4.38      3.06 o 
   4  11   6        2.31        2.96      6.12 o 
  -4  12   6       42.27       38.16      6.35 o 
  -3  12   6        2.37        3.98      2.69 o 
  -2  12   6      128.81      118.86      5.20 o 
  -1  12   6      886.30      849.12     12.20 o 
   0  12   6       92.45       86.26      3.43 o 
   1  12   6       12.18        9.80      2.08 o 
   2  12   6       77.73       78.03      7.13 o 
   4  12   6       26.72       31.12      8.49 o 
  -4  13   6       77.73       88.58     12.24 o 
  -3  13   6        0.09       -0.24      2.65 o 
  -2  13   6        7.59        6.23      2.31 o 
  -1  13   6      121.45      113.94      7.19 o 
   0  13   6     2019.77     1942.95     20.44 o 
   1  13   6     1123.86     1084.80     16.31 o 
   2  13   6        7.22        6.44      3.68 o 
   3  13   6       40.26       20.73     21.46 o 
  -4  14   6        2.87        5.39      3.38 o 
  -3  14   6        0.80        1.19      3.72 o 
  -2  14   6       79.88       84.86      5.26 o 
  -1  14   6     1367.19     1303.87     22.06 o 
   0  14   6      333.46      361.86     11.60 o 
   1  14   6      392.73      392.03     10.86 o 
   2  14   6       56.38       67.95      6.44 o 
   3  14   6       34.22       39.04      6.50 o 
  -3  15   6       45.67       48.21     15.94 o 
  -2  15   6      173.11      160.02      7.35 o 
  -1  15   6      212.32      198.17     14.22 o 
   0  15   6     2239.72     2162.60     22.35 o 
   1  15   6      546.16      567.94     13.57 o 
   2  15   6       72.54       86.73      8.36 o 
   3  15   6       37.58       34.41     10.73 o 
  -3  16   6        0.08       -0.76      3.60 o 
  -2  16   6        0.37        6.09      2.89 o 
  -1  16   6        5.85        4.74      3.59 o 
   0  16   6      327.41      309.53      6.97 o 
   1  16   6        3.17        5.87      2.98 o 
   2  16   6       10.19       10.64      4.64 o 
   3  16   6       52.20       55.86      7.96 o 
  -3  17   6       17.57       16.57      8.09 o 
  -2  17   6       78.67       73.20      8.01 o 
  -1  17   6      162.20      167.24      6.55 o 
   0  17   6        0.11        0.51      2.03 o 
   1  17   6       31.99       33.13      5.64 o 
   2  17   6        3.00        0.94      4.46 o 
   3  17   6        0.12        1.83      7.63 o 
  -3  18   6      229.87      240.02     12.83 o 
  -2  18   6       91.53       84.44      8.54 o 
  -1  18   6       31.53       18.27      3.73 o 
   0  18   6       33.25       28.31      4.00 o 
   1  18   6       18.11        9.63      4.54 o 
   2  18   6       11.47       15.03      5.26 o 
   3  18   6       16.36       19.67      6.49 o 
  -3  19   6       46.84       35.95      6.88 o 
  -2  19   6        4.13        5.84      4.16 o 
  -1  19   6      142.56      159.02     11.21 o 
   0  19   6        0.98       -0.03      3.51 o 
   1  19   6       25.84       27.18      9.06 o 
   2  19   6      124.49      118.09     10.49 o 
  -2  20   6        0.44        4.56      4.66 o 
  -1  20   6       39.48       40.38      6.44 o 
   0  20   6       48.72       52.93      6.70 o 
   1  20   6       42.96       51.88     10.67 o 
   2  20   6       15.81       13.89      5.60 o 
  -2  21   6       32.70       37.80      7.00 o 
  -1  21   6       10.62        9.98      5.01 o 
   0  21   6       25.36       31.96      5.76 o 
   1  21   6        7.63       14.84      7.78 o 
   2  21   6        1.41        3.13      7.19 o 
  -2  22   6        9.55       17.81      5.96 o 
  -1  22   6      136.37      151.67     26.69 o 
   0  22   6      123.71      128.30     10.41 o 
   1  22   6      122.40      134.86     16.21 o 
   2  22   6       67.43       68.05     13.50 o 
  -1  23   6        9.76       10.80      5.56 o 
   0  23   6       74.05       83.44      9.11 o 
   1  23   6        0.27        2.03      6.71 o 
  -1  24   6       78.63       76.00      9.23 o 
   0  24   6       21.53       19.29      6.72 o 
   1  24   6        0.82       -5.89      5.63 o 
  -4   1   7      651.54      644.47     16.33 o 
  -3   1   7      320.81      319.87      6.02 o 
  -2   1   7      351.37      365.68      6.17 o 
  -1   1   7     1474.55     1557.31     12.80 o 
   0   1   7      961.65      957.90      8.13 o 
   1   1   7       19.47       16.97      0.83 o 
   2   1   7       68.06       74.39      2.85 o 
   3   1   7      100.67      110.73      9.73 o 
   4   1   7      193.70      189.41     11.59 o 
  -4   2   7        2.51        1.90      2.06 o 
  -3   2   7       93.71       92.74      4.66 o 
  -2   2   7       67.52       66.12      3.46 o 
  -1   2   7      594.06      605.20      6.41 o 
   0   2   7      396.88      403.46      4.40 o 
   1   2   7        3.89        5.38      0.78 o 
   2   2   7        7.65        8.16      1.87 o 
   3   2   7       43.47       51.56      6.85 o 
   4   2   7       18.83       24.57      5.77 o 
  -4   3   7       17.99       17.53      2.90 o 
  -3   3   7       92.10       86.77      3.83 o 
  -2   3   7       85.95       83.23      3.27 o 
  -1   3   7      974.65     1002.80      9.09 o 
   0   3   7      182.05      205.75      2.54 o 
   1   3   7     2861.98     2876.74     21.20 o 
   2   3   7      160.92      166.05      7.66 o 
   3   3   7      113.95       85.96     11.48 o 
   4   3   7        2.97        6.57      4.30 o 
  -4   4   7       38.90       31.41      3.92 o 
  -3   4   7      112.65      101.81      4.06 o 
  -2   4   7       12.67       14.45      1.70 o 
  -1   4   7       16.89       12.25      1.17 o 
   0   4   7      721.15      766.29      6.29 o 
   1   4   7       24.92       26.56      1.26 o 
   2   4   7       57.24       64.45      3.99 o 
   3   4   7       51.13       53.47      6.41 o 
   4   4   7        3.29       -0.76      8.29 o 
  -4   5   7      148.19      154.47      7.98 o 
  -3   5   7       24.73       23.45      2.23 o 
  -2   5   7       14.70       14.29      1.59 o 
  -1   5   7       81.34       83.38      2.28 o 
   0   5   7      472.71      503.09      5.00 o 
   1   5   7       52.22       67.44      1.69 o 
   2   5   7      110.02      115.53      4.60 o 
   3   5   7        6.74        6.97      5.13 o 
   4   5   7        4.85       10.44      7.15 o 
  -4   6   7       30.85       32.89      3.99 o 
  -3   6   7      257.42      244.81      5.52 o 
  -2   6   7        2.24        1.33      1.19 o 
  -1   6   7       60.00       64.71      2.09 o 
   0   6   7      614.95      658.61      5.79 o 
   1   6   7      241.46      244.20      3.75 o 
   2   6   7      181.61      184.03      5.67 o 
   3   6   7       12.36       20.52      4.73 o 
   4   6   7       22.38       27.37      7.75 o 
  -4   7   7        7.59        6.63      3.25 o 
  -3   7   7       13.30        9.30      1.97 o 
  -2   7   7      251.40      249.99      5.37 o 
  -1   7   7       65.45       56.66      2.43 o 
   0   7   7      270.35      277.66      3.87 o 
   1   7   7       26.18       32.00      1.69 o 
   2   7   7        3.23       -4.27      3.51 o 
   3   7   7        6.80        7.01     10.92 o 
   4   7   7       15.06       11.69      5.95 o 
  -4   8   7       62.80       71.50      9.20 o 
  -3   8   7      211.30      204.25      6.10 o 
  -2   8   7       78.14       73.08      3.00 o 
  -1   8   7       19.05       15.87      1.67 o 
   0   8   7      267.27      261.96      3.68 o 
   1   8   7        5.52        5.53      1.68 o 
   2   8   7      138.45      128.56      6.25 o 
   3   8   7       23.66       27.40      7.73 o 
   4   8   7        0.27        8.90      5.16 o 
  -4   9   7        0.46        2.73      2.93 o 
  -3   9   7       39.03       37.79      3.67 o 
  -2   9   7       61.81       78.06      5.07 o 
  -1   9   7      104.27      102.63      3.20 o 
   0   9   7      211.48      182.41      3.15 o 
   1   9   7       22.76       21.61      1.89 o 
   2   9   7       22.27       21.26      2.97 o 
   3   9   7        0.02       -0.79      5.28 o 
   4   9   7       75.32       55.76      9.55 o 
  -4  10   7       69.06       70.08     11.41 o 
  -3  10   7      428.64      412.74      9.87 o 
  -2  10   7       55.48       75.66      3.79 o 
  -1  10   7       46.22       42.40      2.39 o 
   0  10   7      216.17      192.62      3.77 o 
   1  10   7       49.26       57.91      3.42 o 
   2  10   7       44.33       43.83      4.36 o 
   3  10   7        0.08        2.49      5.64 o 
   4  10   7       14.62       21.25      8.83 o 
  -4  11   7       92.80      103.41      9.73 o 
  -3  11   7      130.84      131.16      6.20 o 
  -2  11   7      203.79      177.81      4.92 o 
  -1  11   7       60.11       54.07      3.07 o 
   0  11   7      315.72      282.87      5.48 o 
   1  11   7       40.26       39.11      3.08 o 
   2  11   7      127.50      126.28      6.39 o 
   3  11   7        5.07        1.27      6.80 o 
   4  11   7      137.20      133.68     16.76 o 
  -4  12   7       65.50       53.42      7.45 o 
  -3  12   7        7.80        5.43      4.19 o 
  -2  12   7       12.26       10.81      2.16 o 
  -1  12   7        0.96       -3.62      1.81 o 
   0  12   7       12.01       12.33      2.50 o 
   1  12   7       14.52       14.05      3.83 o 
   2  12   7      225.79      229.13      8.55 o 
   3  12   7       79.70       84.04      8.46 o 
  -4  13   7        0.19        1.69      7.62 o 
  -3  13   7      150.80      146.66     11.26 o 
  -2  13   7      380.31      344.98      8.91 o 
  -1  13   7     1482.43     1444.95     18.33 o 
   0  13   7       31.52       29.39      3.05 o 
   1  13   7       60.89       55.33      4.07 o 
   2  13   7       32.36       34.12      4.58 o 
   3  13   7      193.52      203.81     14.95 o 
  -3  14   7       23.09       22.03      7.13 o 
  -2  14   7       15.04       20.90      5.00 o 
  -1  14   7      218.94      193.82      6.43 o 
   0  14   7       26.14       25.75      2.52 o 
   1  14   7       46.97       55.98      4.15 o 
   2  14   7      190.05      189.52     11.16 o 
   3  14   7       15.84       15.74      8.37 o 
  -3  15   7       55.41       41.58      6.60 o 
  -2  15   7       26.78       31.07      5.26 o 
  -1  15   7      116.35      128.54      6.85 o 
   0  15   7       78.62       81.84      3.83 o 
   1  15   7     1397.86     1331.20     23.91 o 
   2  15   7       32.14       32.25      6.18 o 
   3  15   7       62.27       62.86      8.26 o 
  -3  16   7       36.48       37.15      6.51 o 
  -2  16   7        0.22        0.81      3.90 o 
  -1  16   7       13.87       10.22      2.38 o 
   0  16   7      145.39      150.86      4.83 o 
   1  16   7       30.31       33.59      9.82 o 
   2  16   7       32.47       38.13      6.99 o 
   3  16   7       64.45       66.92      8.66 o 
  -3  17   7        5.20        5.28      4.55 o 
  -2  17   7       88.06       84.28      8.64 o 
  -1  17   7        1.00        1.51      2.36 o 
   0  17   7       35.19       31.16      5.35 o 
   1  17   7      140.93      138.07      8.97 o 
   2  17   7        4.46        9.47      5.19 o 
   3  17   7       34.14       45.62      9.31 o 
  -3  18   7        6.59       16.37      5.57 o 
  -2  18   7        0.28       -1.48      3.61 o 
  -1  18   7       96.40       98.26      8.50 o 
   0  18   7       99.38      101.74      8.38 o 
   1  18   7        3.69        0.26      4.27 o 
   2  18   7       34.83       35.81     10.68 o 
   3  18   7       33.60       28.91      6.43 o 
  -3  19   7      108.83      132.73     11.51 o 
  -2  19   7       27.16       37.16      6.47 o 
  -1  19   7        9.48       14.90      6.64 o 
   0  19   7       14.24        4.66      4.60 o 
   1  19   7       17.97       30.90      8.75 o 
   2  19   7       47.48       46.32      7.74 o 
  -2  20   7        0.01       -2.24      3.76 o 
  -1  20   7        4.58        6.44      4.02 o 
   0  20   7      131.17      127.58     16.01 o 
   1  20   7        0.26        2.80      6.61 o 
   2  20   7       59.78       67.81      8.71 o 
  -2  21   7       41.71       45.87      7.56 o 
  -1  21   7       28.58       28.91      6.22 o 
   0  21   7        0.02        3.76      4.24 o 
   1  21   7       22.68       33.91     10.29 o 
   2  21   7       24.31       25.74      9.95 o 
  -2  22   7        1.88        4.28      4.78 o 
  -1  22   7       77.51       91.00      9.54 o 
   0  22   7      207.99      234.08     17.53 o 
   1  22   7        0.53        5.58      7.70 o 
  -1  23   7       22.16       17.06      6.23 o 
   0  23   7       58.52       65.80     11.78 o 
   1  23   7      132.06      147.75     18.13 o 
   0  24   7      106.27      101.18     14.28 o 
  -4   0   8       10.02        7.69      4.03 o 
  -3   0   8      842.56      848.00     20.68 o 
  -2   0   8     2428.52     2254.94     30.79 o 
  -1   0   8      597.40      554.77      9.63 o 
   0   0   8      285.47      262.90      5.05 o 
   1   0   8      268.41      289.82      5.94 o 
   2   0   8       97.75       98.58     11.57 o 
   3   0   8        7.49       11.26      6.74 o 
   4   0   8        0.89       12.18      7.94 o 
  -4   1   8      155.39      159.62      6.04 o 
  -3   1   8      363.89      348.34      7.77 o 
  -2   1   8       30.87       30.27      2.54 o 
  -1   1   8      675.13      625.16      7.42 o 
   0   1   8      295.33      296.80      3.79 o 
   1   1   8       44.48       41.16      1.26 o 
   2   1   8       16.15       20.32      4.77 o 
   3   1   8       32.39       36.04      6.16 o 
   4   1   8      204.58      225.40     13.02 o 
  -4   2   8       40.76       39.46      3.81 o 
  -3   2   8     1259.99     1210.48     27.54 o 
  -2   2   8      277.71      250.32      4.99 o 
  -1   2   8       11.40       21.64      1.53 o 
   0   2   8        7.86        8.43      1.02 o 
   1   2   8      176.26      181.62      3.30 o 
   2   2   8      397.36      399.93      9.65 o 
   3   2   8       31.36       29.37      5.67 o 
   4   2   8       51.73       38.66      7.40 o 
  -4   3   8        5.99        4.59      2.48 o 
  -3   3   8       47.04       45.10      2.91 o 
  -2   3   8        2.21        0.59      1.13 o 
  -1   3   8      793.54      825.34      7.77 o 
   0   3   8       24.31       31.35      1.43 o 
   1   3   8       74.68       81.51      2.09 o 
   2   3   8       35.98       40.04      3.91 o 
   3   3   8        0.14        1.34      3.67 o 
   4   3   8       77.33       78.65     18.25 o 
  -4   4   8       95.91      112.73      6.56 o 
  -3   4   8      137.28      144.47      4.36 o 
  -2   4   8       97.77      103.36      3.48 o 
  -1   4   8       23.73       22.95      1.50 o 
   0   4   8      467.51      475.60      4.65 o 
   1   4   8      130.21      139.62      2.76 o 
   2   4   8       41.62       39.56      5.74 o 
   3   4   8       26.91       17.48      6.77 o 
   4   4   8        8.94        9.33      4.94 o 
  -4   5   8       55.92       60.55      4.94 o 
  -3   5   8       92.44       86.44      4.49 o 
  -2   5   8      122.32      118.43      3.21 o 
  -1   5   8        2.15        0.18      0.91 o 
   0   5   8       55.99       45.91      1.64 o 
   1   5   8      319.66      327.09      4.08 o 
   2   5   8      606.92      649.70     26.51 o 
   3   5   8       47.11      110.26     46.02 o 
   4   5   8        4.08        7.63      7.49 o 
  -4   6   8        2.60        5.05      2.66 o 
  -3   6   8       33.18       33.26      3.45 o 
  -2   6   8      213.16      211.42      4.21 o 
  -1   6   8       51.19       60.06      2.13 o 
   0   6   8      166.81      175.78      2.72 o 
   1   6   8      147.63      164.64      2.89 o 
   2   6   8        0.80        0.69      1.99 o 
   3   6   8        1.26        4.14      3.80 o 
   4   6   8        1.49       12.77      7.94 o 
  -4   7   8        0.99       -2.80      3.76 o 
  -3   7   8        2.94        1.44      1.69 o 
  -2   7   8      382.41      351.70      5.53 o 
  -1   7   8       10.95        4.59      1.20 o 
   0   7   8        4.48        5.38      0.85 o 
   1   7   8        6.47        4.85      1.45 o 
   2   7   8       27.81       29.79      3.03 o 
   3   7   8        3.13        3.53      3.71 o 
   4   7   8        0.89        9.15      6.21 o 
  -4   8   8       72.24       79.32      6.64 o 
  -3   8   8       51.29       51.05      3.80 o 
  -2   8   8      388.74      339.44      5.41 o 
  -1   8   8       68.78       61.08      2.26 o 
   0   8   8      113.04      113.41      3.78 o 
   1   8   8       90.44       93.53      4.00 o 
   2   8   8       18.97       19.27      2.55 o 
   3   8   8       77.10       93.69     13.93 o 
   4   8   8        1.66       19.49      8.03 o 
  -4   9   8       64.58       72.39      8.19 o 
  -3   9   8       67.88       54.47      5.11 o 
  -2   9   8        0.47       -1.62      1.16 o 
  -1   9   8      226.12      197.79      4.13 o 
   0   9   8       10.22       13.35      1.40 o 
   1   9   8        2.01        0.43      2.02 o 
   2   9   8       12.95       16.69      2.50 o 
   3   9   8        0.29        2.33      5.85 o 
   4   9   8       27.08       54.79      9.36 o 
  -4  10   8        6.92        7.92      4.64 o 
  -3  10   8        1.78        1.29      2.61 o 
  -2  10   8       47.42       45.05      3.09 o 
  -1  10   8      172.84      160.35      3.98 o 
   0  10   8        0.68       -0.48      1.06 o 
   1  10   8       74.42       84.70      4.31 o 
   2  10   8        0.34        0.04      2.01 o 
   3  10   8       13.26       17.08      7.14 o 
   4  10   8        3.37       10.24      5.11 o 
  -4  11   8       22.39       25.31      7.56 o 
  -3  11   8        2.15        0.09      5.02 o 
  -2  11   8       86.04       79.83      5.23 o 
  -1  11   8       59.88       72.12      3.15 o 
   0  11   8        0.22        0.93      1.32 o 
   1  11   8        3.64        1.62      1.98 o 
   2  11   8       70.20       78.88      4.95 o 
   3  11   8       31.24       33.00      9.46 o 
  -4  12   8      227.22      220.95     23.43 o 
  -3  12   8        2.98        3.45      2.69 o 
  -2  12   8       25.72       28.31      2.85 o 
  -1  12   8      191.07      162.52      4.40 o 
   0  12   8      537.27      511.57      7.48 o 
   1  12   8      291.63      279.35      7.49 o 
   2  12   8       50.43       60.75      6.26 o 
   3  12   8       20.47       19.28      8.34 o 
  -3  13   8      151.27      136.73     12.36 o 
  -2  13   8        0.07        1.06      2.11 o 
  -1  13   8        1.62        0.98      1.68 o 
   0  13   8       50.08       50.76      3.13 o 
   1  13   8      663.70      668.64     12.48 o 
   2  13   8      981.75     1035.28     30.42 o 
   3  13   8       26.18       41.96     11.01 o 
  -3  14   8       16.44       18.40      5.17 o 
  -2  14   8        6.24        5.12      3.54 o 
  -1  14   8       12.28       11.72      2.23 o 
   0  14   8      869.76      814.72     11.20 o 
   1  14   8     1274.20     1249.22     19.01 o 
   2  14   8       19.53       19.54      5.42 o 
   3  14   8       87.78       77.90     13.81 o 
  -3  15   8        0.59        4.05      4.25 o 
  -2  15   8       40.24       39.95      6.10 o 
  -1  15   8      156.50      145.84      7.20 o 
   0  15   8        1.33       -0.10      1.91 o 
   1  15   8      710.63      686.28     19.58 o 
   2  15   8      662.88      692.03     25.23 o 
   3  15   8       98.05      111.98     15.60 o 
  -3  16   8       47.06       54.20      7.46 o 
  -2  16   8        3.22        2.03      4.11 o 
  -1  16   8        0.07        3.93      2.28 o 
   0  16   8        7.15        8.20      2.78 o 
   1  16   8      495.73      454.33     15.67 o 
   2  16   8        4.38       11.52      4.92 o 
   3  16   8       27.15       34.70     10.71 o 
  -3  17   8        5.46       15.49      5.43 o 
  -2  17   8       60.29       61.44      7.94 o 
  -1  17   8      128.41      125.57      6.15 o 
   0  17   8       69.65       73.77      7.20 o 
   1  17   8       10.34       14.36      5.28 o 
   2  17   8        5.07        9.29      4.98 o 
   3  17   8        0.05        6.39      7.05 o 
  -3  18   8       66.57       73.42     10.15 o 
  -2  18   8      304.02      306.10     13.56 o 
  -1  18   8      197.77      187.43      8.52 o 
   0  18   8       10.82        5.95      6.74 o 
   1  18   8       34.56       40.35      7.00 o 
   2  18   8       24.39       29.87      6.70 o 
  -2  19   8        8.00        1.87      5.92 o 
  -1  19   8        0.66        4.60      4.22 o 
   0  19   8       65.46       64.01     11.26 o 
   1  19   8       11.52       16.09      7.58 o 
   2  19   8        1.64        0.90      5.29 o 
  -2  20   8       81.88       76.15     12.11 o 
  -1  20   8        6.62        5.99      4.08 o 
   0  20   8       80.81       77.98     12.22 o 
   1  20   8       58.73       54.44     11.42 o 
   2  20   8        3.70       10.90      5.90 o 
  -2  21   8        1.30        0.57      7.62 o 
  -1  21   8        7.26        4.79      4.48 o 
   0  21   8        1.50       -5.48      5.69 o 
   1  21   8       30.26       27.94      9.93 o 
  -1  22   8       39.62       14.61      5.28 o 
   0  22   8      122.78      124.95     15.65 o 
   1  22   8       87.48       87.16     13.54 o 
  -1  23   8       35.98       51.18     11.34 o 
   0  23   8       14.19       28.32      8.92 o 
  -4   1   9       47.60       46.59      4.71 o 
  -3   1   9      672.92      639.25     13.17 o 
  -2   1   9      588.61      579.58      8.83 o 
  -1   1   9      306.87      331.96      5.33 o 
   0   1   9      981.56      997.25      9.98 o 
   1   1   9      405.01      396.87      6.58 o 
   2   1   9        4.00        2.32      3.85 o 
   3   1   9       28.78       36.66      6.44 o 
   4   1   9       65.84       65.79      8.89 o 
  -4   2   9      216.84      217.57      7.15 o 
  -3   2   9      184.02      186.73      6.50 o 
  -2   2   9        4.65        2.04      1.39 o 
  -1   2   9        5.31        5.76      1.25 o 
   0   2   9      236.55      234.72      3.68 o 
   1   2   9       32.70       36.80      1.82 o 
   2   2   9       70.90       89.52      8.29 o 
   3   2   9        3.54        3.32      5.96 o 
   4   2   9       19.44       23.96      7.05 o 
  -4   3   9       72.72       70.06      4.91 o 
  -3   3   9        1.98        4.19      2.41 o 
  -2   3   9      349.72      342.66      9.48 o 
  -1   3   9       22.96       24.63      1.64 o 
   0   3   9      524.96      538.54      6.03 o 
   1   3   9        0.14       -0.16      0.89 o 
   2   3   9      657.84      643.16     18.69 o 
   3   3   9      225.91      238.26     12.17 o 
   4   3   9       39.09       25.11      6.54 o 
  -4   4   9       45.36       47.25      6.20 o 
  -3   4   9      131.59      123.29     11.16 o 
  -2   4   9      108.79      100.81      3.59 o 
  -1   4   9        2.42        3.67      1.98 o 
   0   4   9      172.95      165.21      3.12 o 
   1   4   9      352.56      379.96      5.73 o 
   2   4   9      220.34      220.44      6.60 o 
   3   4   9        0.63        6.26      4.25 o 
   4   4   9        1.17        5.13      4.46 o 
  -4   5   9       20.27       11.24      3.21 o 
  -3   5   9      175.34      179.05     14.06 o 
  -2   5   9       39.82       37.26      2.44 o 
  -1   5   9       23.58       19.99      1.54 o 
   0   5   9       67.03       67.39      2.14 o 
   1   5   9        0.22        0.56      1.11 o 
   2   5   9       12.12       15.74      2.72 o 
   3   5   9       94.29       75.32      8.43 o 
   4   5   9       10.01       22.03      9.09 o 
  -4   6   9       79.60       83.91      6.72 o 
  -3   6   9       11.98        6.56      2.11 o 
  -2   6   9      329.39      305.46      5.17 o 
  -1   6   9       14.46        7.62      1.24 o 
   0   6   9       19.92       20.88      1.48 o 
   1   6   9      332.05      327.48      6.21 o 
   2   6   9      175.10      183.18      6.17 o 
   3   6   9        9.91        6.06      6.69 o 
   4   6   9        3.34        3.07      4.73 o 
  -4   7   9        7.97        6.05      3.34 o 
  -3   7   9        5.64        3.04      2.30 o 
  -2   7   9       17.90       18.22      1.82 o 
  -1   7   9      267.86      266.66      4.02 o 
   0   7   9      151.35      137.76      2.74 o 
   1   7   9      103.24      105.35      4.94 o 
   2   7   9        0.11        0.03      2.36 o 
   3   7   9        0.16        9.02      5.60 o 
   4   7   9        1.33       13.72      7.76 o 
  -4   8   9        0.24        6.99      4.35 o 
  -3   8   9       91.56       77.06      5.27 o 
  -2   8   9      436.22      381.01      5.85 o 
  -1   8   9      109.36       83.97      2.68 o 
   0   8   9        2.75        3.93      1.00 o 
   1   8   9       86.09       97.81     10.55 o 
   2   8   9        1.01       -0.86      1.99 o 
   3   8   9       55.48       58.78     10.61 o 
  -4   9   9        7.41       12.56      4.32 o 
  -3   9   9       12.67        5.46      3.23 o 
  -2   9   9       29.11       20.11      1.96 o 
  -1   9   9      116.28      129.18      6.85 o 
   0   9   9      235.31      219.91      3.59 o 
   1   9   9       97.74       99.61      4.55 o 
   2   9   9       15.70       18.92      3.06 o 
   3   9   9        1.94        4.46      6.43 o 
  -4  10   9       27.25       33.77      6.59 o 
  -3  10   9       16.45       13.55      3.52 o 
  -2  10   9      574.85      493.91      7.91 o 
  -1  10   9        3.17        0.58      1.29 o 
   0  10   9       57.74       52.03      3.35 o 
   1  10   9       24.71       25.99      2.84 o 
   2  10   9       31.19       35.79      3.71 o 
   3  10   9       46.21       44.83     10.53 o 
  -4  11   9       12.22       16.61      5.23 o 
  -3  11   9      165.86      149.09      8.00 o 
  -2  11   9      412.00      369.55      6.79 o 
  -1  11   9      351.61      329.51      6.19 o 
   0  11   9       17.99       18.13      1.73 o 
   1  11   9      194.85      193.66      9.02 o 
   2  11   9       28.08       30.81      3.50 o 
   3  11   9        0.94        5.97      6.90 o 
  -3  12   9       19.27       12.65      3.75 o 
  -2  12   9       17.91       17.88      3.65 o 
  -1  12   9       92.85       94.06      3.85 o 
   0  12   9       41.13       46.96      3.13 o 
   1  12   9        6.52        7.01      3.12 o 
   2  12   9        0.65        4.01      2.50 o 
   3  12   9      191.06      190.81     17.42 o 
  -3  13   9        4.45       -0.57      2.79 o 
  -2  13   9      152.57      149.83     12.67 o 
  -1  13   9      325.35      294.64      6.11 o 
   0  13   9      678.11      661.93      9.94 o 
   1  13   9       77.24       87.32      5.29 o 
   2  13   9       65.27       83.45      8.62 o 
   3  13   9        0.43       -3.92      6.45 o 
  -3  14   9        3.50        7.59      3.79 o 
  -2  14   9       39.46       38.87      9.27 o 
  -1  14   9        4.32        2.91      2.18 o 
   0  14   9      254.28      243.56      7.57 o 
   1  14   9       24.44       23.66      3.93 o 
   2  14   9       61.32       55.09      7.59 o 
   3  14   9       90.21       79.83     14.41 o 
  -3  15   9       22.88       27.54      4.52 o 
  -2  15   9       44.07       33.00      5.54 o 
  -1  15   9       13.14       11.19      2.76 o 
   0  15   9       55.03       60.76      5.57 o 
   1  15   9        6.84       13.46      4.83 o 
   2  15   9      774.10      820.25     23.35 o 
   3  15   9       27.94       24.41     10.47 o 
  -3  16   9        1.23        3.59      5.31 o 
  -2  16   9       62.84       72.62     10.77 o 
  -1  16   9        7.68        8.40      2.83 o 
   0  16   9       85.27       89.55      6.57 o 
   1  16   9       69.96       73.97      8.64 o 
   2  16   9       84.72      100.55      9.84 o 
   3  16   9       16.56       32.88      9.02 o 
  -3  17   9       84.26       83.91      9.26 o 
  -2  17   9       91.59       70.76     21.90 o 
  -1  17   9      111.04      130.46      7.71 o 
   0  17   9       45.91       64.30     11.12 o 
   1  17   9       13.50       18.11      8.99 o 
   2  17   9       74.06       79.91      9.33 o 
  -2  18   9        8.21       14.43      5.24 o 
  -1  18   9       46.49       45.60      5.26 o 
   0  18   9       68.70       75.58     11.79 o 
   1  18   9       16.89        8.98      5.21 o 
   2  18   9        0.97        1.77      4.67 o 
  -2  19   9       70.71       94.74      9.44 o 
  -1  19   9       32.85       42.46      6.40 o 
   0  19   9        1.77       -7.64      5.53 o 
   1  19   9       16.50       17.08      8.24 o 
   2  19   9       21.20       35.90      7.54 o 
  -2  20   9       50.03       55.31     12.76 o 
  -1  20   9        7.73        7.22      5.36 o 
   0  20   9        1.02       -3.24      6.17 o 
   1  20   9       93.47      103.73     14.60 o 
   2  20   9        3.81       14.11      5.87 o 
  -1  21   9       25.63       13.97      6.98 o 
   0  21   9        5.51        9.85      7.85 o 
   1  21   9        2.07       -3.39      7.33 o 
  -1  22   9        7.09       17.20      5.31 o 
   0  22   9       76.89       73.48     13.23 o 
   1  22   9      171.09      168.60     18.72 o 
  -4   0  10       11.37       13.17      3.34 o 
  -3   0  10       41.99       47.05      6.26 o 
  -2   0  10      149.28      150.98      7.46 o 
  -1   0  10     3480.69     3121.79     36.86 o 
   0   0  10     2174.25     2092.50     25.77 o 
   1   0  10       98.93       89.50      3.97 o 
   2   0  10      203.96      225.78     15.96 o 
   3   0  10       43.83       47.56     11.45 o 
   4   0  10       36.13       30.15     11.33 o 
  -4   1  10        0.41        2.23      1.80 o 
  -3   1  10      114.44      125.05      8.04 o 
  -2   1  10     1264.29     1185.15     12.95 o 
  -1   1  10      249.34      214.82      4.46 o 
   0   1  10      345.21      343.97      5.26 o 
   1   1  10       59.21       54.62      2.85 o 
   2   1  10       34.39       35.07      6.04 o 
   3   1  10        7.97       10.19      7.01 o 
   4   1  10        3.28        5.84      5.50 o 
  -4   2  10        3.83        4.07      1.69 o 
  -3   2  10       17.00       18.60      3.04 o 
  -2   2  10     1359.70     1279.29     12.56 o 
  -1   2  10      460.47      422.62      6.37 o 
   0   2  10        1.32        0.34      1.07 o 
   1   2  10       19.37       19.19      2.96 o 
   2   2  10      112.01      123.10      9.29 o 
   3   2  10      115.68      120.38     10.77 o 
   4   2  10       38.33       38.00      7.71 o 
  -4   3  10        0.36       -2.01      2.28 o 
  -3   3  10        6.25        5.79      2.45 o 
  -2   3  10        2.12        3.13      1.44 o 
  -1   3  10       77.05       80.13      2.53 o 
   0   3  10      324.69      325.95      4.65 o 
   1   3  10        0.90        0.49      1.29 o 
   2   3  10       33.50       33.63      5.41 o 
   3   3  10        0.02       -6.93      6.22 o 
   4   3  10        0.05        1.18      5.44 o 
  -4   4  10        1.25        1.78      3.09 o 
  -3   4  10       48.01       46.99      4.23 o 
  -2   4  10      284.85      284.19      5.34 o 
  -1   4  10      147.90      144.93      3.20 o 
   0   4  10       13.25       11.12      1.29 o 
   1   4  10      108.25      102.43      6.81 o 
   2   4  10      187.15      185.82      8.15 o 
   3   4  10       49.16       72.38     20.31 o 
   4   4  10       23.01       47.21     10.02 o 
  -4   5  10       48.79       51.38      5.95 o 
  -3   5  10       91.60       84.60      4.85 o 
  -2   5  10       43.93       38.48      2.43 o 
  -1   5  10      333.67      310.47      4.65 o 
   0   5  10       11.66        9.71      1.26 o 
   1   5  10       13.41       18.92      3.84 o 
   2   5  10       37.35       36.64      5.52 o 
   3   5  10      214.35      226.40     12.39 o 
  -4   6  10       13.26       10.53      3.89 o 
  -3   6  10       17.62       13.88      2.87 o 
  -2   6  10       22.57       26.54      2.04 o 
  -1   6  10      280.19      279.20      4.46 o 
   0   6  10       29.00       34.86      2.49 o 
   1   6  10       95.62       99.08      4.03 o 
   2   6  10       55.30       66.71      7.20 o 
   3   6  10       22.56       40.06     11.25 o 
  -4   7  10        2.48        3.71      3.80 o 
  -3   7  10       33.71       34.42      3.91 o 
  -2   7  10       11.22        6.47      1.48 o 
  -1   7  10      559.30      515.70      6.06 o 
   0   7  10        3.17        1.34      1.14 o 
   1   7  10       16.11       18.37      2.52 o 
   2   7  10        1.64        8.58      2.50 o 
   3   7  10        0.05       22.52      7.18 o 
  -4   8  10        7.43        3.71      4.67 o 
  -3   8  10      136.38      125.37      6.58 o 
  -2   8  10       34.11       35.62      2.34 o 
  -1   8  10      252.09      220.54      4.03 o 
   0   8  10       35.96       46.73      5.14 o 
   1   8  10      128.37      130.12      4.87 o 
   2   8  10       40.74       43.01      4.11 o 
   3   8  10       14.71       25.29      7.95 o 
  -4   9  10       11.43       21.82      7.71 o 
  -3   9  10       46.26       58.26     10.78 o 
  -2   9  10       95.15       78.57      3.67 o 
  -1   9  10        5.30        5.96      1.28 o 
   0   9  10      114.43      106.40      3.54 o 
   1   9  10        0.10        3.04      1.95 o 
   2   9  10        3.71        4.32      2.69 o 
   3   9  10        2.98        4.70      7.08 o 
  -3  10  10        6.55        2.29      1.95 o 
  -2  10  10        5.01        3.23      2.26 o 
  -1  10  10       12.49       14.26      1.63 o 
   0  10  10      322.11      304.09      5.36 o 
   1  10  10        2.59        1.33      2.00 o 
   2  10  10       52.00       59.12      5.36 o 
   3  10  10        2.96        8.69      7.37 o 
  -3  11  10        0.04        1.14      2.29 o 
  -2  11  10        0.08       -1.01      1.86 o 
  -1  11  10       72.04       63.16      2.96 o 
   0  11  10       65.54       71.61      2.98 o 
   1  11  10        4.22        4.09      2.19 o 
   2  11  10       22.88       23.61      4.00 o 
   3  11  10       20.28       30.08      9.71 o 
  -3  12  10      322.55      314.76     11.94 o 
  -2  12  10       24.63       24.38      3.19 o 
  -1  12  10       53.42       50.78      2.78 o 
   0  12  10      234.39      215.64      5.61 o 
   1  12  10       94.54       93.56      5.30 o 
   2  12  10      211.10      214.83     10.82 o 
   3  12  10       99.96      100.61     15.32 o 
  -3  13  10        6.16        8.16      3.68 o 
  -2  13  10      114.35      104.47      6.67 o 
  -1  13  10        1.24        1.75      1.85 o 
   0  13  10        4.81        3.72      2.20 o 
   1  13  10      179.47      182.55      7.88 o 
   2  13  10       35.26       30.70      9.56 o 
   3  13  10      374.42      360.76     23.77 o 
  -3  14  10       69.37       71.34      6.84 o 
  -2  14  10       45.35       47.60      4.84 o 
  -1  14  10       14.04       16.24      2.77 o 
   0  14  10      112.11      110.63      7.27 o 
   1  14  10      187.17      177.67      7.91 o 
   2  14  10     1074.32     1053.94     44.09 o 
   3  14  10      372.75      355.96     24.05 o 
  -3  15  10       13.51       13.54      7.10 o 
  -2  15  10        2.34        1.28      3.39 o 
  -1  15  10        7.47        8.45      3.57 o 
   0  15  10       38.75       27.85      4.63 o 
   1  15  10       10.83       10.93      5.27 o 
   2  15  10       21.36       25.38      6.20 o 
  -3  16  10      203.17      217.54     12.46 o 
  -2  16  10      131.01      140.14      9.50 o 
  -1  16  10        6.81        9.55      4.91 o 
   0  16  10        3.73       -2.56      3.34 o 
   1  16  10       31.05       29.23      6.31 o 
   2  16  10      264.56      251.86     13.48 o 
  -2  17  10        0.37       -6.27      3.13 o 
  -1  17  10       92.84       92.46      6.94 o 
   0  17  10      165.84      149.10     14.47 o 
   1  17  10       33.51       42.68      7.09 o 
   2  17  10       28.19       33.02      7.00 o 
  -2  18  10       36.33       42.15      5.86 o 
  -1  18  10      234.22      247.93      9.78 o 
   0  18  10      217.52      236.33     17.36 o 
   1  18  10        0.12       -1.19      4.73 o 
   2  18  10       26.64       35.54      7.56 o 
  -2  19  10       46.35       60.16      6.83 o 
  -1  19  10        7.19        8.44      4.79 o 
   0  19  10        4.08        7.47      6.69 o 
   1  19  10        9.28        3.74      7.53 o 
  -1  20  10       89.14       78.96     12.90 o 
   0  20  10       10.13        8.64      7.71 o 
   1  20  10       73.43       81.05     13.47 o 
  -1  21  10        2.57       -0.11      6.57 o 
   0  21  10        0.87       -7.47      5.99 o 
   1  21  10        0.00       -4.74      7.42 o 
   0  22  10       46.31       28.45      9.17 o 
  -4   1  11        0.54       -1.87      2.17 o 
  -3   1  11      105.16      102.08      7.13 o 
  -2   1  11      289.02      276.82      5.71 o 
  -1   1  11      503.83      528.22      9.13 o 
   0   1  11       86.38       93.23      3.09 o 
   1   1  11      419.15      407.72      7.97 o 
   2   1  11       83.59       89.83      9.08 o 
   3   1  11        2.58       12.30      5.41 o 
  -4   2  11        8.63        6.04      2.85 o 
  -3   2  11      136.03      139.45      7.58 o 
  -2   2  11      428.02      397.54      6.39 o 
  -1   2  11       88.62       95.71      3.29 o 
   0   2  11       21.05       21.43      1.91 o 
   1   2  11       95.66       95.40      4.58 o 
   2   2  11       11.30       12.62      3.50 o 
   3   2  11       65.71       70.76      9.86 o 
  -4   3  11       50.97       40.30      5.34 o 
  -3   3  11       25.38       25.48      3.32 o 
  -2   3  11      115.85      109.83      3.36 o 
  -1   3  11      416.12      384.27      8.83 o 
   0   3  11        2.84        2.12      1.74 o 
   1   3  11       74.65       81.17      4.95 o 
   2   3  11        8.11        6.28      3.54 o 
   3   3  11       59.67       62.48      8.44 o 
  -4   4  11        1.33        3.82      3.27 o 
  -3   4  11        8.50        0.94      2.13 o 
  -2   4  11      114.38      112.41      3.54 o 
  -1   4  11       22.64       17.31      2.32 o 
   0   4  11       24.99       21.34      2.14 o 
   1   4  11      156.10      151.41      5.31 o 
   2   4  11       83.36       95.41      7.14 o 
   3   4  11      185.13      166.65     11.44 o 
  -4   5  11       50.14       54.32      6.84 o 
  -3   5  11       18.63       15.69      3.22 o 
  -2   5  11       89.01       86.33      3.36 o 
  -1   5  11       51.03       41.38      2.21 o 
   0   5  11       28.76       25.49      2.59 o 
   1   5  11       73.23       74.87      4.39 o 
   2   5  11       50.84       54.78      5.83 o 
   3   5  11        2.22        0.79      4.37 o 
  -4   6  11       12.88       12.72      4.46 o 
  -3   6  11      141.76      139.01      5.79 o 
  -2   6  11        0.20        0.60      1.31 o 
  -1   6  11      231.29      235.69      4.22 o 
   0   6  11       55.23       54.38      3.04 o 
   1   6  11        3.19       10.10      2.94 o 
   2   6  11       64.60       63.47      6.09 o 
   3   6  11       87.95      128.91     22.63 o 
  -4   7  11        0.02        1.65      3.54 o 
  -3   7  11       18.17       13.17      3.01 o 
  -2   7  11       58.13       50.58      2.77 o 
  -1   7  11        7.74        9.89      1.37 o 
   0   7  11      134.64      133.76      3.98 o 
   1   7  11      145.05      141.31      5.26 o 
   2   7  11       31.29       28.12      4.96 o 
   3   7  11        9.21       37.04      8.92 o 
  -3   8  11        0.02        7.32      2.90 o 
  -2   8  11       67.46       65.55      3.51 o 
  -1   8  11      361.05      301.29      4.83 o 
   0   8  11       89.36       73.65      3.12 o 
   1   8  11        2.88        0.62      1.95 o 
   2   8  11       11.04       15.10      4.53 o 
   3   8  11        2.04        6.39      6.05 o 
  -3   9  11        0.07       -1.10      2.45 o 
  -2   9  11       14.04        7.37      2.26 o 
  -1   9  11      338.03      278.28      5.05 o 
   0   9  11      231.94      209.26      4.55 o 
   1   9  11      202.50      205.75      6.24 o 
   2   9  11       31.59       36.63     10.37 o 
   3   9  11        6.65        5.39      7.54 o 
  -3  10  11       57.46       62.15      5.74 o 
  -2  10  11        4.98        2.95      2.20 o 
  -1  10  11      302.45      247.35      4.48 o 
   0  10  11      108.96       76.93      4.43 o 
   1  10  11      109.81      109.17      5.13 o 
   2  10  11        0.03       -1.58      3.53 o 
   3  10  11       18.66       14.09      8.17 o 
  -3  11  11        5.84       -0.18      3.01 o 
  -2  11  11      100.26       69.40      4.50 o 
  -1  11  11      641.01      574.42      9.32 o 
   0  11  11      116.29      119.41      4.60 o 
   1  11  11        4.64        2.69      2.29 o 
   2  11  11       47.76       54.85      7.19 o 
   3  11  11       22.25       43.89     10.71 o 
  -3  12  11       72.68       73.62      6.30 o 
  -2  12  11        0.04        3.69      2.32 o 
  -1  12  11        0.75        0.09      1.46 o 
   0  12  11      177.25      176.60      5.92 o 
   1  12  11       30.37       52.65      8.17 o 
   2  12  11       36.79       41.16     12.56 o 
   3  12  11       11.39       22.71      8.54 o 
  -3  13  11       83.06      109.97      9.16 o 
  -2  13  11        4.06        1.82      2.30 o 
  -1  13  11       95.13      113.40      5.08 o 
   0  13  11      238.50      235.15      7.77 o 
   1  13  11      152.21      163.73     15.97 o 
   2  13  11       65.60       80.27     13.66 o 
   3  13  11       29.40       37.18     10.42 o 
  -3  14  11       12.72       11.78      6.70 o 
  -2  14  11       13.73       18.43      3.23 o 
  -1  14  11       46.81       46.97      4.05 o 
   0  14  11        0.00        0.32      3.42 o 
   1  14  11      169.22      164.10      8.31 o 
   2  14  11       18.11       10.57      8.25 o 
  -3  15  11       31.58       26.52      5.74 o 
  -2  15  11       45.18       47.80      4.58 o 
  -1  15  11       17.45       17.31      4.18 o 
   0  15  11       10.72       15.51      4.45 o 
   1  15  11       11.05       10.28      4.90 o 
   2  15  11        0.06       -0.71      6.90 o 
  -2  16  11        8.30        6.65      3.20 o 
  -1  16  11       19.64       11.33      5.10 o 
   0  16  11       25.42       17.37      4.39 o 
   1  16  11       48.01       53.82      7.56 o 
   2  16  11       24.77       24.14      9.96 o 
  -2  17  11       27.55       29.26      4.50 o 
  -1  17  11      214.70      233.02     12.32 o 
   0  17  11       17.52       14.86      7.71 o 
   1  17  11      127.01      136.32     11.38 o 
   2  17  11       16.93       19.44      9.43 o 
  -2  18  11      175.93      210.80     10.45 o 
  -1  18  11        0.52       -2.90      4.66 o 
   0  18  11      132.43      137.02     16.05 o 
   1  18  11        2.20        6.95      5.29 o 
  -1  19  11       25.83       33.53     10.08 o 
   0  19  11        4.76       -6.85      5.73 o 
   1  19  11       12.75       15.80      8.50 o 
  -1  20  11       24.40       30.59      9.81 o 
   0  20  11       18.10       20.22      9.05 o 
   1  20  11        0.58        7.92      7.82 o 
   0  21  11        6.97       14.37      8.83 o 
  -4   0  12       39.77       36.29      6.27 o 
  -3   0  12       73.51       60.23      6.09 o 
  -2   0  12      134.94      150.24      7.60 o 
  -1   0  12      144.03      129.62      5.51 o 
   0   0  12     1807.86     1711.72     27.58 o 
   1   0  12     2523.13     2411.70     45.52 o 
   2   0  12       83.03       92.71     13.82 o 
   3   0  12      143.54      170.61     17.39 o 
  -4   1  12        9.41        7.82      3.12 o 
  -3   1  12        2.62       -1.88      2.83 o 
  -2   1  12       20.29       16.12      2.47 o 
  -1   1  12     1366.28     1271.65     13.50 o 
   0   1  12     1131.03     1106.97     17.23 o 
   1   1  12        0.71        2.68      2.73 o 
   2   1  12        3.99        3.47      3.67 o 
   3   1  12       14.23       20.72      6.56 o 
  -4   2  12      100.90       93.78      6.55 o 
  -3   2  12        0.23       -0.91      3.52 o 
  -2   2  12       21.73       21.22      2.65 o 
  -1   2  12      722.01      678.42      8.34 o 
   0   2  12      184.24      178.45      4.62 o 
   1   2  12       31.87       35.83      3.32 o 
   2   2  12        0.53        0.70      3.27 o 
   3   2  12       51.11       49.73      8.45 o 
  -4   3  12        5.48        9.59      3.22 o 
  -3   3  12       16.77       21.78      3.71 o 
  -2   3  12        0.03        1.67      1.80 o 
  -1   3  12        3.19       -0.09      1.27 o 
   0   3  12      192.90      186.31      5.01 o 
   1   3  12      123.79      120.39      5.06 o 
   2   3  12        2.62       -1.24      7.23 o 
   3   3  12       17.41       29.73      7.05 o 
  -4   4  12       49.55       35.36      4.46 o 
  -3   4  12       13.14       12.81      2.81 o 
  -2   4  12       12.25        8.67      2.11 o 
  -1   4  12      307.55      310.38      5.36 o 
   0   4  12      123.84      118.96      3.92 o 
   1   4  12        5.61        5.76      2.13 o 
   2   4  12       11.47       10.41      5.02 o 
   3   4  12      119.23      108.70     11.33 o 
  -3   5  12      138.51      136.09      5.95 o 
  -2   5  12       61.66       59.26      3.47 o 
  -1   5  12        1.08        1.13      1.35 o 
   0   5  12      368.49      358.21      6.58 o 
   1   5  12        8.95        8.24      3.05 o 
   2   5  12        4.87        4.19      3.43 o 
   3   5  12        0.32       11.88      5.29 o 
  -3   6  12        0.16        3.40      2.35 o 
  -2   6  12       13.75       12.27      2.14 o 
  -1   6  12        8.70       11.42      1.53 o 
   0   6  12      165.91      161.48      4.52 o 
   1   6  12        7.47        6.47      2.39 o 
   2   6  12       51.10       72.86     10.23 o 
   3   6  12       10.86       25.24      8.33 o 
  -3   7  12       15.29       29.15      3.73 o 
  -2   7  12      163.47      170.76      4.94 o 
  -1   7  12       16.94       12.12      1.51 o 
   0   7  12      394.24      363.59      6.73 o 
   1   7  12        2.84        2.60      2.16 o 
   2   7  12       16.19        5.77      2.60 o 
   3   7  12        5.18        1.96      4.71 o 
  -3   8  12        0.07       -2.94      2.15 o 
  -2   8  12      113.87      100.54      4.31 o 
  -1   8  12       12.80       16.62      1.75 o 
   0   8  12       68.57       57.90      3.72 o 
   1   8  12       10.15        9.36      2.52 o 
   2   8  12       95.17       82.31      7.32 o 
   3   8  12       21.43       40.89      7.89 o 
  -3   9  12       48.71       58.39      5.80 o 
  -2   9  12       21.25       22.28      3.16 o 
  -1   9  12       60.43       52.94      2.74 o 
   0   9  12       26.31       27.16      2.91 o 
   1   9  12       22.56       20.63      3.48 o 
   2   9  12        1.15        2.10      3.83 o 
   3   9  12        7.02        3.48      8.74 o 
  -3  10  12       45.44       50.42      5.41 o 
  -2  10  12        2.56        3.05      2.19 o 
  -1  10  12       33.74       36.62      2.64 o 
   0  10  12        0.52       -1.39      1.91 o 
   1  10  12      275.60      261.05     11.53 o 
   2  10  12        4.03        7.97      4.41 o 
   3  10  12       30.67       20.91      9.71 o 
  -3  11  12       45.14       51.97      5.59 o 
  -2  11  12       25.46       24.59      3.90 o 
  -1  11  12        2.57        1.95      2.28 o 
   0  11  12       36.69       36.83      3.63 o 
   1  11  12       52.79       52.18      5.60 o 
   2  11  12        0.02        5.73      4.95 o 
   3  11  12       22.17       22.94      7.99 o 
  -3  12  12       60.80       62.62      6.08 o 
  -2  12  12      223.90      210.43      6.91 o 
  -1  12  12       78.38       72.19      4.74 o 
   0  12  12       53.80       51.62      4.11 o 
   1  12  12      220.94      222.02      9.24 o 
   2  12  12        0.90        2.07      5.52 o 
  -3  13  12       89.80       97.48      9.55 o 
  -2  13  12        2.74       -0.88      2.46 o 
  -1  13  12       20.05       17.38      3.81 o 
   0  13  12        1.31        2.41      3.88 o 
   1  13  12        4.23        4.58      3.42 o 
   2  13  12       90.51       73.14     14.17 o 
  -2  14  12      252.95      284.92      8.82 o 
  -1  14  12       32.85       33.40      5.24 o 
   0  14  12        2.48        3.03      3.86 o 
   1  14  12       99.21      103.69      8.79 o 
   2  14  12        5.61       12.56      8.49 o 
  -2  15  12        9.15       11.66      3.28 o 
  -1  15  12       15.80       11.67      5.51 o 
   0  15  12        0.45       -0.80      3.58 o 
   1  15  12        0.68        1.41      3.37 o 
   2  15  12        0.11       10.20      8.14 o 
  -2  16  12      102.39      126.33      8.92 o 
  -1  16  12      161.93      167.49     10.58 o 
   0  16  12        1.90        3.17      3.85 o 
   1  16  12       21.45       24.63      6.86 o 
   2  16  12       34.11       31.83     10.78 o 
  -2  17  12        0.01        0.26      3.67 o 
  -1  17  12       21.17       33.04      6.85 o 
   0  17  12       80.30       94.57      9.27 o 
   1  17  12      140.00      150.05     11.45 o 
  -1  18  12       11.15       18.04      5.86 o 
   0  18  12      102.41      109.88     14.79 o 
   1  18  12      136.40      144.54     12.26 o 
  -1  19  12       16.14       32.04      9.61 o 
   0  19  12       46.69       52.15     11.81 o 
   1  19  12       20.42       13.12      9.10 o 
  -3   1  13       15.15       10.53      2.92 o 
  -2   1  13       80.15       76.35      4.16 o 
  -1   1  13       18.74       16.03      2.08 o 
   0   1  13      173.51      181.94      5.92 o 
   1   1  13        0.15       -1.63      2.66 o 
   2   1  13      146.44      137.41      9.41 o 
   3   1  13        1.29        5.75      6.30 o 
  -3   2  13        0.92       -0.97      2.61 o 
  -2   2  13       39.98       45.42      3.46 o 
  -1   2  13      295.52      270.75      5.16 o 
   0   2  13      255.91      248.36      6.22 o 
   1   2  13       48.62       50.68      4.82 o 
   2   2  13       79.81       86.59     14.37 o 
   3   2  13       30.41        5.15     14.46 o 
  -3   3  13      113.75      123.85      8.78 o 
  -2   3  13       40.07       47.50      3.50 o 
  -1   3  13      234.45      212.07      5.17 o 
   0   3  13      166.85      153.74      5.03 o 
   1   3  13        0.71       -2.12      2.63 o 
   2   3  13        0.10       -5.76      3.21 o 
   3   3  13        0.00        1.68     13.08 o 
  -3   4  13       17.74       20.37      3.96 o 
  -2   4  13        1.63        1.35      2.03 o 
  -1   4  13        6.87        3.93      1.49 o 
   0   4  13        0.24       -1.35      1.56 o 
   1   4  13       44.87       48.56      6.76 o 
   2   4  13       43.89       42.95      6.03 o 
   3   4  13        7.98        9.57      7.70 o 
  -3   5  13      111.26      126.32      5.89 o 
  -2   5  13        0.70        3.18      1.88 o 
  -1   5  13       16.91       16.34      2.24 o 
   0   5  13       51.03       50.10      3.16 o 
   1   5  13       22.60       23.34      3.20 o 
   2   5  13       63.03       60.44      6.62 o 
   3   5  13       38.38       45.75      8.26 o 
  -3   6  13        2.04       -3.37      2.22 o 
  -2   6  13      148.87      164.91      7.25 o 
  -1   6  13       13.90       13.65      2.09 o 
   0   6  13       87.38       90.00      4.56 o 
   1   6  13       57.39       53.73      4.22 o 
   2   6  13        0.26       -2.60      3.11 o 
   3   6  13        2.90        4.87      7.65 o 
  -3   7  13        5.34        5.06      2.85 o 
  -2   7  13       29.28       17.87      2.54 o 
  -1   7  13      105.94       93.85      4.24 o 
   0   7  13        1.34        1.39      2.09 o 
   1   7  13       26.37       22.68      3.29 o 
   2   7  13      107.93      103.49      8.17 o 
   3   7  13        9.72       15.30      8.06 o 
  -3   8  13        4.81        3.31      3.28 o 
  -2   8  13        1.25        1.69      1.98 o 
  -1   8  13       26.92       25.53      2.70 o 
   0   8  13      101.85       99.27      4.89 o 
   1   8  13       30.56       39.48      3.93 o 
   2   8  13       13.47       13.49      4.47 o 
   3   8  13        0.00       10.68      4.83 o 
  -3   9  13        4.10       -0.78      2.72 o 
  -2   9  13        3.42        5.20      2.32 o 
  -1   9  13        0.25        1.52      1.89 o 
   0   9  13      544.46      479.29     10.01 o 
   1   9  13      332.30      299.30     16.55 o 
   2   9  13       69.93       72.44      8.60 o 
  -3  10  13       30.91       30.80      4.30 o 
  -2  10  13       66.47       75.90      4.79 o 
  -1  10  13       28.15       22.78      3.90 o 
   0  10  13       26.43       21.69      3.29 o 
   1  10  13      113.36       95.13      7.78 o 
   2  10  13      157.37      171.79     11.02 o 
  -3  11  13        0.13       -2.76      2.96 o 
  -2  11  13        3.78        4.44      2.38 o 
  -1  11  13        8.65        3.17      2.28 o 
   0  11  13      429.43      358.46      9.86 o 
   1  11  13        1.94        4.42      4.42 o 
   2  11  13       10.84        9.36      4.66 o 
  -3  12  13       83.57      117.99      9.04 o 
  -2  12  13      144.91      148.35      5.95 o 
  -1  12  13        0.08        3.12      3.79 o 
   0  12  13       14.26       15.10      3.38 o 
   1  12  13      118.57      120.84     10.39 o 
   2  12  13        2.81        3.55      4.31 o 
  -2  13  13       46.58       46.82      5.86 o 
  -1  13  13        0.98        2.41      3.83 o 
   0  13  13       54.65       62.90      6.35 o 
   1  13  13      137.30      161.47     14.96 o 
   2  13  13       20.27       15.37      9.62 o 
  -2  14  13       42.21       46.45      5.94 o 
  -1  14  13       38.36       36.47      5.49 o 
   0  14  13       42.80       52.86     11.30 o 
   1  14  13        1.73        1.95      4.64 o 
   2  14  13       72.00       91.08     14.83 o 
  -2  15  13       64.21       68.52      7.09 o 
  -1  15  13       59.78       68.83      8.51 o 
   0  15  13        6.86       10.50      4.36 o 
   1  15  13       10.50       10.11      5.94 o 
  -2  16  13       27.59       36.55      7.64 o 
  -1  16  13        7.01       12.92      7.59 o 
   0  16  13        2.03        6.26      4.17 o 
   1  16  13       10.85       11.77      9.49 o 
  -1  17  13        1.08        2.92      5.29 o 
   0  17  13      175.71      229.32     12.23 o 
   1  17  13       13.01       13.15      8.23 o 
  -1  18  13      232.19      263.62     13.94 o 
   0  18  13       27.33       27.37      9.95 o 
  -3   0  14       28.75       38.27      5.52 o 
  -2   0  14       91.78       83.49      5.92 o 
  -1   0  14       83.47       72.99      5.06 o 
   0   0  14      646.83      618.31     14.87 o 
   1   0  14      258.13      244.54     12.16 o 
   2   0  14     1493.91     1408.66     50.58 o 
   3   0  14      119.89      166.58     20.72 o 
  -3   1  14       57.81       50.81      4.34 o 
  -2   1  14       13.22       10.73      2.49 o 
  -1   1  14        0.26       -0.12      1.38 o 
   0   1  14      547.47      522.07      9.57 o 
   1   1  14     1257.00     1154.63     20.11 o 
   2   1  14      214.75      234.48     10.82 o 
   3   1  14        3.24       19.35      7.58 o 
  -3   2  14       91.09       99.93      5.58 o 
  -2   2  14       12.46       13.83      2.64 o 
  -1   2  14       58.76       62.44      3.32 o 
   0   2  14      234.97      220.53      6.12 o 
   1   2  14        0.81       -2.18      3.86 o 
   2   2  14       21.72       36.42     10.11 o 
   3   2  14        8.90       21.76      8.20 o 
  -3   3  14       22.93       32.13      4.11 o 
  -2   3  14       34.41       39.53      3.92 o 
  -1   3  14        6.13        3.80      2.19 o 
   0   3  14        1.71        2.61      2.32 o 
   1   3  14      173.50      179.26      9.81 o 
   2   3  14       61.04       62.81      7.17 o 
   3   3  14        0.09       11.47      6.48 o 
  -3   4  14       58.15       57.34      5.02 o 
  -2   4  14      110.19      119.95      5.10 o 
  -1   4  14        5.51        4.13      2.12 o 
   0   4  14      160.05      155.22      6.19 o 
   1   4  14       68.68       63.40      5.67 o 
   2   4  14        2.48        6.61      4.15 o 
  -3   5  14        0.04        3.44      2.82 o 
  -2   5  14      147.64      160.12      6.19 o 
  -1   5  14       13.88       10.28      2.54 o 
   0   5  14       12.70       10.47      3.25 o 
   1   5  14      235.43      261.51     11.94 o 
   2   5  14        3.84        1.33      3.70 o 
  -3   6  14       59.58       74.34      5.26 o 
  -2   6  14       17.57       17.04      2.85 o 
  -1   6  14        0.05       -0.77      2.01 o 
   0   6  14        1.61        4.17      2.51 o 
   1   6  14       44.18       42.16      4.93 o 
   2   6  14        2.62        9.90      3.94 o 
  -3   7  14        0.54        0.64      2.76 o 
  -2   7  14        9.11       14.28      2.43 o 
  -1   7  14      218.95      218.70      6.13 o 
   0   7  14       11.02       10.78      3.61 o 
   1   7  14      178.28      222.60     12.43 o 
   2   7  14        2.92       22.54     13.42 o 
  -3   8  14       61.81       64.90      6.18 o 
  -2   8  14        2.04        4.50      2.03 o 
  -1   8  14       43.69       42.90      3.67 o 
   0   8  14        4.38        7.95      3.51 o 
   1   8  14        1.03       -0.40      2.86 o 
   2   8  14        0.49        3.09      4.52 o 
  -3   9  14        5.74        5.08      6.06 o 
  -2   9  14       98.90      113.92      5.53 o 
  -1   9  14        6.91        3.25      3.00 o 
   0   9  14       15.89       19.00      3.41 o 
   1   9  14       39.34       42.86      5.90 o 
   2   9  14        0.17       10.17      4.90 o 
  -2  10  14       21.83       19.52      5.19 o 
  -1  10  14        0.24        4.07      2.79 o 
   0  10  14       58.82       60.99      4.74 o 
   1  10  14        0.12        3.04      3.82 o 
   2  10  14      136.53      140.51     13.14 o 
  -2  11  14       97.63      116.26      6.93 o 
  -1  11  14       45.71       47.37      5.08 o 
   0  11  14        5.46        2.58      2.67 o 
   1  11  14       13.82       11.88      8.09 o 
   2  11  14       29.97       30.80     18.48 o 
  -2  12  14        5.03       12.03      3.48 o 
  -1  12  14       87.65       84.05      7.55 o 
   0  12  14       61.73       51.49      5.14 o 
   1  12  14       31.17       35.09      7.02 o 
   2  12  14      151.69      126.80     11.17 o 
  -2  13  14      274.07      286.11     25.52 o 
  -1  13  14       28.98       38.96      5.96 o 
   0  13  14        0.44        5.49      4.14 o 
   1  13  14        0.07       -1.46      4.46 o 
  -2  14  14       62.56       61.43      8.45 o 
  -1  14  14      320.71      362.41     12.73 o 
   0  14  14        0.56        3.33      3.99 o 
   1  14  14        1.61        7.43      4.86 o 
  -1  15  14       12.53       15.37      6.03 o 
   0  15  14       22.25       18.40      5.17 o 
   1  15  14        1.80       10.65      5.67 o 
  -1  16  14       30.11       42.22      7.81 o 
   0  16  14       93.12      111.30      8.83 o 
   0  17  14       52.23       75.90      8.98 o 
  -3   1  15       18.51       15.55      3.25 o 
  -2   1  15       27.15       29.25      3.19 o 
  -1   1  15       19.84       20.42      6.24 o 
   0   1  15       11.68       24.22      8.84 o 
   1   1  15       16.68       10.36      4.64 o 
   2   1  15       21.81       28.03      6.14 o 
  -3   2  15       16.34       11.15      3.34 o 
  -2   2  15       14.22       25.75      3.06 o 
  -1   2  15       17.27       22.76      3.59 o 
   0   2  15       66.79       60.45      4.70 o 
   1   2  15      212.06      208.17      8.40 o 
   2   2  15       26.95       15.25      5.50 o 
  -3   3  15      139.59      161.08      7.36 o 
  -2   3  15       74.66       74.71      4.39 o 
  -1   3  15      101.70      100.21      5.86 o 
   0   3  15      107.09      102.80     10.30 o 
   1   3  15       14.99       13.14      3.65 o 
   2   3  15        0.68       -4.12      3.90 o 
  -3   4  15      156.37      187.13      7.62 o 
  -2   4  15      125.80      139.85      5.37 o 
  -1   4  15        0.01       -0.71      2.84 o 
   0   4  15       30.96       32.11      4.74 o 
   1   4  15        1.17        2.40      4.23 o 
   2   4  15       48.96       48.38      6.62 o 
  -3   5  15       53.81       60.70      5.17 o 
  -2   5  15       95.26      109.38      4.99 o 
  -1   5  15       54.52       89.46      5.78 o 
   0   5  15        2.71        1.15      3.43 o 
   1   5  15       34.34       42.49      5.10 o 
   2   5  15        8.98        8.76      4.49 o 
  -3   6  15        6.00        7.37      3.36 o 
  -2   6  15       10.23       19.13      3.12 o 
  -1   6  15       65.19       60.26      4.82 o 
   0   6  15       25.00       32.97      8.04 o 
   1   6  15       19.24       18.12      3.93 o 
   2   6  15       31.76       30.42      5.65 o 
  -2   7  15       14.54       12.64      3.10 o 
  -1   7  15       32.09       31.21      3.95 o 
   0   7  15       97.24      100.50      6.95 o 
   1   7  15        1.52        3.46      3.35 o 
   2   7  15        0.61       -2.61      3.54 o 
  -2   8  15        1.34        7.29      3.31 o 
  -1   8  15        5.74        7.60      3.28 o 
   0   8  15        7.40        4.41      3.42 o 
   1   8  15        2.39        4.98      3.52 o 
   2   8  15        0.03        1.45      5.27 o 
  -2   9  15        0.41        0.10      3.91 o 
  -1   9  15        4.86        3.36      2.87 o 
   0   9  15       10.27        9.11      3.70 o 
   1   9  15      359.62      325.53     16.04 o 
   2   9  15      273.42      245.61     19.28 o 
  -2  10  15       17.23       15.04      5.01 o 
  -1  10  15       55.63       65.14      6.08 o 
   0  10  15        9.83        8.90      3.74 o 
   1  10  15       13.41       13.01      5.98 o 
   2  10  15       18.37       23.34      8.81 o 
  -2  11  15        0.64       -2.95      4.23 o 
  -1  11  15        3.46        9.68      4.78 o 
   0  11  15        3.74       13.44      4.00 o 
   1  11  15      102.79       77.67      9.37 o 
  -2  12  15      109.53      160.41      9.64 o 
  -1  12  15      147.74      156.43      9.43 o 
   0  12  15        7.90        7.71      3.96 o 
   1  12  15       21.11       13.88      6.15 o 
  -1  13  15        3.46        2.18      4.22 o 
   0  13  15        1.51        1.33      5.20 o 
   1  13  15       36.46       41.30      7.82 o 
  -1  14  15       72.61       82.77      7.86 o 
   0  14  15       68.44       87.42     13.40 o 
   1  14  15       34.70       31.45     11.03 o 
  -1  15  15       76.38       67.12      9.47 o 
   0  15  15       59.61       63.50      7.19 o 
  -2   0  16       43.16       40.83      5.00 o 
  -1   0  16       53.53       47.83      7.62 o 
   0   0  16       16.06       20.86      6.41 o 
   1   0  16      519.87      456.29     17.85 o 
   2   0  16       11.56        6.68     10.68 o 
  -2   1  16      120.81      131.97      7.80 o 
  -1   1  16        6.26        7.17      3.64 o 
   0   1  16        0.88        0.78      3.14 o 
   1   1  16       71.10       72.84      6.30 o 
   2   1  16      589.81      524.95     17.09 o 
  -2   2  16       18.06       12.24      2.91 o 
  -1   2  16       34.93       39.87      5.00 o 
   0   2  16       91.10       93.83      6.72 o 
   1   2  16       89.81       76.46      6.44 o 
   2   2  16       49.63       50.47     11.01 o 
  -2   3  16       47.28       62.08      4.21 o 
  -1   3  16       28.03       34.49      4.83 o 
   0   3  16        4.22        2.26      3.38 o 
   1   3  16        0.00        8.31      4.36 o 
   2   3  16       69.28       70.87     16.63 o 
  -2   4  16       33.17       31.23      3.85 o 
  -1   4  16      222.52      235.24     14.17 o 
   0   4  16       10.08        7.86      3.68 o 
   1   4  16       34.32       31.01      5.52 o 
   2   4  16       29.95       29.83      5.93 o 
  -2   5  16       23.14       19.07      3.82 o 
  -1   5  16       63.53       65.05      6.11 o 
   0   5  16        0.24        1.50      3.45 o 
   1   5  16       28.46       25.97      4.89 o 
   2   5  16      101.31      100.13      9.07 o 
  -2   6  16       53.81       73.25      6.28 o 
  -1   6  16       43.97       46.64      5.43 o 
   0   6  16       20.31       21.55      4.43 o 
   1   6  16        0.11        4.75      3.55 o 
   2   6  16        2.46        3.24     10.14 o 
  -2   7  16        1.76       -1.34      3.43 o 
  -1   7  16        0.08        0.35      2.95 o 
   0   7  16      129.08      130.81      8.00 o 
   1   7  16        4.17        2.81      3.53 o 
  -2   8  16       36.52       43.37      6.49 o 
  -1   8  16        1.53       -2.11      3.07 o 
   0   8  16        9.26        8.24      4.03 o 
   1   8  16        3.98       -0.86      3.41 o 
  -2   9  16        0.04        1.79      4.50 o 
  -1   9  16       99.13      113.14      6.60 o 
   0   9  16        1.94        5.24      3.74 o 
   1   9  16        0.78        1.96      4.29 o 
  -2  10  16       19.09       25.31      5.61 o 
  -1  10  16        3.77        2.34      3.65 o 
   0  10  16        0.00       -0.10      3.64 o 
   1  10  16       52.82       53.12     13.74 o 
  -1  11  16       96.07      125.45      8.64 o 
   0  11  16       30.98       34.61      5.03 o 
   1  11  16        1.43        7.83      5.64 o 
  -1  12  16       50.94       73.56      7.62 o 
   0  12  16       40.79       46.43      8.63 o 
   0  13  16      173.16      218.00     13.53 o 
  -2   1  17       33.79       45.45      4.44 o 
  -1   1  17       12.24        7.23      3.95 o 
   0   1  17        0.57        1.02      4.34 o 
   1   1  17       24.66       22.98      4.64 o 
  -2   2  17        0.67        3.45      2.83 o 
  -1   2  17       42.38       57.71      6.08 o 
   0   2  17       34.96       51.63      5.85 o 
   1   2  17        5.33        7.93      3.97 o 
  -2   3  17      281.17      325.33      9.68 o 
  -1   3  17        2.56       -0.61      3.47 o 
   0   3  17      100.48       85.86      6.93 o 
   1   3  17        0.91       -1.81      3.13 o 
  -2   4  17       70.95       90.65      6.21 o 
  -1   4  17      200.23      217.15      9.11 o 
   0   4  17       34.38       38.75      5.36 o 
   1   4  17       57.28       49.61      5.81 o 
  -2   5  17       26.04       30.99      4.27 o 
  -1   5  17       17.69       20.92      4.58 o 
   0   5  17       92.56      118.92      8.06 o 
   1   5  17        4.04        5.04      3.96 o 
  -2   6  17        1.35        5.74      3.65 o 
  -1   6  17       46.73       56.97      6.07 o 
   0   6  17        3.67        6.01      3.73 o 
   1   6  17       27.07       26.32      5.04 o 
  -1   7  17        9.71       21.63      4.81 o 
   0   7  17       20.46       19.14      4.48 o 
   1   7  17       60.81       57.17      6.81 o 
  -1   8  17        0.19       -5.00      3.77 o 
   0   8  17        7.28       12.17      4.25 o 
   1   8  17        2.48        4.71      4.09 o 
  -1   9  17        1.72        2.75      3.88 o 
   0   9  17        2.16        0.55      3.86 o 
  -1  10  17       14.76       11.69      5.15 o 
   0  10  17       39.15       44.61      5.68 o 
  -1   0  18       59.93       51.41      8.30 o 
   0   0  18       34.07       38.25      7.99 o 
  -1   1  18       90.34      102.27      7.79 o 
   0   1  18        0.64        5.22      3.80 o 
  -1   2  18        9.26        7.13      4.38 o 
   0   2  18       37.85       40.81      5.57 o 
  -1   3  18       48.39       63.13      6.44 o 
   0   3  18       13.65       24.86      6.50 o 
  -1   4  18        8.18        8.32      4.05 o 
   0   4  18      221.77      231.81     13.05 o 
  -1   5  18       43.55       41.89      5.58 o 
   0   5  18        6.71        5.77      3.90 o 
   0   6  18       36.63       39.37      5.59 o 
                                                 
